# Supplementary material for: Multidimensional Gene Regulatory Landscape of Motor Organ Pulvinus in the Model Legume Medicago truncatula
Source: Int J Mol Sci. 2022 Apr 18;23(8):4439. doi: 10.3390/ijms23084439 (PMC9031546; doi:10.3390/ijms23084439)
Supplement: Supplementary file 1 [file ijms-23-04439-s001.zip]

Archive with 3 entries (2 files):
- Supplementary Files/
- Supplementary Files/Supplementary information.pdf
- Supplementary Files/Supplementary Table.xlsx
