# Supplementary material for: Multidimensional Gene Regulatory Landscape of Motor Organ Pulvinus in the Model Legume Medicago truncatula
Source: Int J Mol Sci. 2022 Apr 18;23(8):4439. doi: 10.3390/ijms23084439 (PMC9031546; doi:10.3390/ijms23084439)
Supplement: Supplementary file 1 [file ijms-23-04439-s001.zip › Supplementary Files/Supplementary Table.xlsx]

## Sheet: Table S1
Table S1 197 Mt4.0 novel genes were identified in Mt5.0 genomedatabase
mRNA id	Gene id	mRNA id from MtrunA17r5.0	E-value	identity	coverage
MSTRG.25.2.p1	MSTRG.25	mRNA:MtrunA17Chr1g0146591	0	100	100
MSTRG.76.1.p1	MSTRG.76	mRNA:MtrunA17Chr1g0147821	3.5e-82	88.079	82
MSTRG.203.1.p1	MSTRG.203	mRNA:MtrunA17Chr1g0150311	2.38e-174	100	100
MSTRG.234.1.p1	MSTRG.234	mRNA:MtrunA17Chr1g0150771	0	100	100
MSTRG.547.1.p1	MSTRG.547	mRNA:MtrunA17Chr1g0156381	0	100	100
MSTRG.852.1.p1	MSTRG.852	mRNA:MtrunA17Chr1g0162971	0	100	100
MSTRG.911.1.p1	MSTRG.911	mRNA:MtrunA17Chr1g0165131	0	96.253	100
MSTRG.1005.1.p1	MSTRG.1005	mRNA:MtrunA17Chr1g0168301	0	100	100
MSTRG.1535.4.p1	MSTRG.1535	mRNA:MtrunA17Chr1g0182341	0	100	100
MSTRG.1953.2.p1	MSTRG.1953	mRNA:MtrunA17Chr1g0190521	0	99.87	100
MSTRG.2058.1.p1	MSTRG.2058	mRNA:MtrunA17Chr1g0192551	0	100	100
MSTRG.2099.1.p1	MSTRG.2099	mRNA:MtrunA17Chr1g0193171	0	100	100
MSTRG.2120.1.p1	MSTRG.2120	mRNA:MtrunA17Chr1g0193491	0	100	100
MSTRG.2276.1.p1	MSTRG.2276	mRNA:MtrunA17Chr1g0196541	0	100	95
MSTRG.2509.1.p1	MSTRG.2509	mRNA:MtrunA17Chr1g0200851	4.51e-167	100	100
MSTRG.2596.1.p1	MSTRG.2596	mRNA:MtrunA17Chr1g0202341	0	99.782	100
MSTRG.2647.1.p1	MSTRG.2647	mRNA:MtrunA17Chr1g0203191	0	100	100
MSTRG.2678.1.p1	MSTRG.2678	mRNA:MtrunA17Chr1g0203721	0	100	100
MSTRG.2813.1.p1	MSTRG.2813	mRNA:MtrunA17Chr1g0206371	5.92e-179	100	100
MSTRG.2869.1.p1	MSTRG.2869	mRNA:MtrunA17Chr1g0207651	0	100	100
MSTRG.2945.1.p1	MSTRG.2945	mRNA:MtrunA17Chr1g0208871	4.58e-150	100	100
MSTRG.2991.1.p1	MSTRG.2991	mRNA:MtrunA17Chr1g0209561	0	100	100
MSTRG.3027.1.p1	MSTRG.3027	mRNA:MtrunA17Chr1g0210241	0	100	100
MSTRG.3081.3.p1	MSTRG.3081	mRNA:MtrunA17Chr1g0211191	0	100	100
MSTRG.3153.1.p1	MSTRG.3153	mRNA:MtrunA17Chr1g0212591	0	100	100
MSTRG.3277.1.p1	MSTRG.3277	mRNA:MtrunA17Chr2g0277381	0	100	100
MSTRG.3342.1.p1	MSTRG.3342	mRNA:MtrunA17Chr2g0278661	2.09e-162	100	100
MSTRG.3364.1.p1	MSTRG.3364	mRNA:MtrunA17Chr2g0279231	0	100	93
MSTRG.3565.1.p1	MSTRG.3565	mRNA:MtrunA17Chr2g0282801	0	100	100
MSTRG.3631.1.p1	MSTRG.3631	mRNA:MtrunA17Chr2g0284191	0	97.103	100
MSTRG.3719.1.p1	MSTRG.3719	mRNA:MtrunA17Chr2g0286001	0	100	100
MSTRG.3775.1.p1	MSTRG.3775	mRNA:MtrunA17Chr2g0287061	0	100	99
MSTRG.3796.1.p1	MSTRG.3796	mRNA:MtrunA17Chr2g0287651	0	99.287	96
MSTRG.3845.1.p1	MSTRG.3845	mRNA:MtrunA17Chr2g0288411	5.67e-121	98.795	100
MSTRG.3911.1.p1	MSTRG.3911	mRNA:MtrunA17Chr2g0290201	0	100	100
MSTRG.3921.1.p1	MSTRG.3921	mRNA:MtrunA17Chr2g0290391	0	100	100
MSTRG.3977.1.p1	MSTRG.3977	mRNA:MtrunA17Chr2g0291581	0	100	100
MSTRG.3979.1.p1	MSTRG.3979	mRNA:MtrunA17Chr2g0291591	0	100	100
MSTRG.4063.1.p1	MSTRG.4063	mRNA:MtrunA17Chr2g0293111	0	100	97
MSTRG.4087.1.p1	MSTRG.4087	mRNA:MtrunA17Chr2g0293831	0	100	100
MSTRG.4140.1.p1	MSTRG.4140	mRNA:MtrunA17Chr2g0294841	0	100	100
MSTRG.4206.1.p1	MSTRG.4206	mRNA:MtrunA17Chr2g0295991	0	100	100
MSTRG.4242.1.p1	MSTRG.4242	mRNA:MtrunA17Chr2g0296291	0	76.087	99
MSTRG.4379.1.p1	MSTRG.4379	mRNA:MtrunA17Chr2g0299751	0	100	100
MSTRG.4479.1.p1	MSTRG.4479	mRNA:MtrunA17Chr2g0302451	0	100	100
MSTRG.4562.1.p1	MSTRG.4562	mRNA:MtrunA17Chr2g0306391	0	100	100
MSTRG.4785.1.p1	MSTRG.4785	mRNA:MtrunA17Chr2g0312491	1.08e-173	100	100
MSTRG.5077.1.p1	MSTRG.5077	mRNA:MtrunA17Chr2g0319911	3.49e-143	100	100
MSTRG.5079.1.p1	MSTRG.5079	mRNA:MtrunA17Chr2g0319921	0	100	100
MSTRG.5182.1.p1	MSTRG.5182	mRNA:MtrunA17Chr2g0321911	0	100	99
MSTRG.5240.1.p1	MSTRG.5240	mRNA:MtrunA17Chr2g0322881	2.72e-90	100	89
MSTRG.5354.1.p1	MSTRG.5354	mRNA:MtrunA17Chr2g0325301	1.08e-106	100	100
MSTRG.5471.1.p1	MSTRG.5471	mRNA:MtrunA17Chr2g0327831	0	100	100
MSTRG.5532.1.p1	MSTRG.5532	mRNA:MtrunA17Chr2g0328921	0	100	100
MSTRG.5539.1.p1	MSTRG.5539	mRNA:MtrunA17Chr2g0329031	0	100	100
MSTRG.5987.1.p1	MSTRG.5987	mRNA:MtrunA17Chr3g0081011	0	88.218	100
MSTRG.6020.1.p1	MSTRG.6020	mRNA:MtrunA17Chr3g0081951	0	100	100
MSTRG.6030.1.p1	MSTRG.6030	mRNA:MtrunA17Chr3g0082161	0	100	100
MSTRG.6129.1.p1	MSTRG.6129	mRNA:MtrunA17Chr3g0085631	0	100	100
MSTRG.6264.1.p1	MSTRG.6264	mRNA:MtrunA17Chr3g0089051	0	100	100
MSTRG.6434.1.p1	MSTRG.6434	mRNA:MtrunA17Chr3g0093501	0	100	100
MSTRG.6548.1.p1	MSTRG.6548	mRNA:MtrunA17Chr3g0097251	0	100	100
MSTRG.6887.1.p1	MSTRG.6887	mRNA:MtrunA17Chr3g0107231	0	100	100
MSTRG.7048.1.p1	MSTRG.7048	mRNA:MtrunA17Chr3g0112101	0	100	100
MSTRG.7128.1.p1	MSTRG.7128	mRNA:MtrunA17Chr3g0113561	6.5e-81	97.391	100
MSTRG.7418.1.p1	MSTRG.7418	mRNA:MtrunA17Chr3g0118611	0	100	100
MSTRG.7437.1.p1	MSTRG.7437	mRNA:MtrunA17Chr3g0119021	0	93.344	100
MSTRG.7651.1.p1	MSTRG.7651	mRNA:MtrunA17Chr3g0122841	0	100	100
MSTRG.8279.1.p1	MSTRG.8279	mRNA:MtrunA17Chr3g0133441	0	100	100
MSTRG.8319.1.p1	MSTRG.8319	mRNA:MtrunA17Chr3g0134061	0	100	100
MSTRG.8382.1.p1	MSTRG.8382	mRNA:MtrunA17Chr3g0135231	2.89e-154	100	87
MSTRG.8480.1.p1	MSTRG.8480	mRNA:MtrunA17Chr3g0137081	0	100	100
MSTRG.8606.2.p1	MSTRG.8606	mRNA:MtrunA17Chr3g0139061	2.3e-125	93.467	100
MSTRG.8652.1.p1	MSTRG.8652	mRNA:MtrunA17Chr3g0139921	0	100	92
MSTRG.8753.1.p1	MSTRG.8753	mRNA:MtrunA17Chr3g0141431	0	100	100
MSTRG.8815.1.p1	MSTRG.8815	mRNA:MtrunA17Chr3g0142441	0	100	100
MSTRG.8905.1.p1	MSTRG.8905	mRNA:MtrunA17Chr3g0144111	7.69e-135	100	100
MSTRG.8974.1.p1	MSTRG.8974	mRNA:MtrunA17Chr3g0145141	0	100	100
MSTRG.8975.1.p1	MSTRG.8975	mRNA:MtrunA17Chr3g0145151	0	100	100
MSTRG.9089.1.p1	MSTRG.9089	mRNA:MtrunA17Chr4g0001271	0	100	100
MSTRG.9242.1.p1	MSTRG.9242	mRNA:MtrunA17Chr4g0004391	0	98.87	100
MSTRG.9346.1.p1	MSTRG.9346	mRNA:MtrunA17Chr4g0006541	1.69e-75	100	100
MSTRG.9458.3.p1	MSTRG.9458	mRNA:MtrunA17Chr4g0009641	4.37e-172	100	100
MSTRG.9513.1.p1	MSTRG.9513	mRNA:MtrunA17Chr4g0010671	0	94.567	100
MSTRG.9529.1.p1	MSTRG.9529	mRNA:MtrunA17Chr4g0011041	0	100	100
MSTRG.9553.1.p1	MSTRG.9553	mRNA:MtrunA17Chr4g0011741	0	100	100
MSTRG.9691.1.p1	MSTRG.9691	mRNA:MtrunA17Chr4g0018291	5.39e-125	100	100
MSTRG.9745.1.p1	MSTRG.9745	mRNA:MtrunA17Chr4g0019701	0	81.274	100
MSTRG.9933.1.p1	MSTRG.9933	mRNA:MtrunA17Chr4g0026171	2.26e-124	100	100
MSTRG.9949.1.p1	MSTRG.9949	mRNA:MtrunA17Chr4g0026521	0	100	100
MSTRG.10114.1.p1	MSTRG.10114	mRNA:MtrunA17Chr4g0030211	6.4e-137	100	100
MSTRG.10373.1.p1	MSTRG.10373	mRNA:MtrunA17Chr4g0035371	0	100	100
MSTRG.10731.1.p1	MSTRG.10731	mRNA:MtrunA17Chr4g0040571	0	100	100
MSTRG.10863.3.p1	MSTRG.10863	mRNA:MtrunA17Chr4g0042971	1.89e-103	98.718	100
MSTRG.11004.1.p1	MSTRG.11004	mRNA:MtrunA17Chr4g0045251	0	100	100
MSTRG.11030.2.p1	MSTRG.11030	mRNA:MtrunA17Chr4g0045621	4.57e-107	98.113	99
MSTRG.11202.1.p1	MSTRG.11202	mRNA:MtrunA17Chr4g0048901	0	99.664	79
MSTRG.11307.1.p1	MSTRG.11307	mRNA:MtrunA17Chr4g0050781	1.73e-133	94.787	100
MSTRG.11393.1.p1	MSTRG.11393	mRNA:MtrunA17Chr4g0052581	0	100	100
MSTRG.11393.5.p1	MSTRG.11393	mRNA:MtrunA17Chr4g0052601	0	99.061	100
MSTRG.11610.1.p1	MSTRG.11610	mRNA:MtrunA17Chr4g0056261	0	97.566	100
MSTRG.11646.1.p1	MSTRG.11646	mRNA:MtrunA17Chr4g0056821	0	100	100
MSTRG.11967.1.p1	MSTRG.11967	mRNA:MtrunA17Chr4g0062411	0	100	100
MSTRG.12096.1.p1	MSTRG.12096	mRNA:MtrunA17Chr4g0064631	2.21e-159	100	100
MSTRG.12121.1.p1	MSTRG.12121	mRNA:MtrunA17Chr4g0064951	0	100	100
MSTRG.12302.1.p1	MSTRG.12302	mRNA:MtrunA17Chr4g0068241	0	100	100
MSTRG.12309.1.p1	MSTRG.12309	mRNA:MtrunA17Chr4g0068311	0	100	100
MSTRG.12374.1.p1	MSTRG.12374	mRNA:MtrunA17Chr4g0069321	0	100	100
MSTRG.12449.1.p1	MSTRG.12449	mRNA:MtrunA17Chr4g0070661	2.39e-169	99.558	100
MSTRG.12462.1.p1	MSTRG.12462	mRNA:MtrunA17Chr4g0070891	0	100	100
MSTRG.12480.1.p1	MSTRG.12480	mRNA:MtrunA17Chr4g0071051	0	100	100
MSTRG.12658.1.p1	MSTRG.12658	mRNA:MtrunA17Chr4g0074241	0	100	100
MSTRG.12953.1.p1	MSTRG.12953	mRNA:MtrunA17Chr5g0395921	0	100	99
MSTRG.13035.1.p1	MSTRG.13035	mRNA:MtrunA17Chr5g0397521	1.85e-125	100	100
MSTRG.13315.1.p1	MSTRG.13315	mRNA:MtrunA17Chr5g0402491	0	100	100
MSTRG.13630.1.p1	MSTRG.13630	mRNA:MtrunA17Chr5g0408881	0	100	100
MSTRG.13658.1.p1	MSTRG.13658	mRNA:MtrunA17Chr5g0409381	0	100	100
MSTRG.13701.1.p1	MSTRG.13701	mRNA:MtrunA17Chr5g0410411	0	100	70
MSTRG.13855.1.p1	MSTRG.13855	mRNA:MtrunA17Chr5g0413371	0	100	100
MSTRG.13916.1.p1	MSTRG.13916	mRNA:MtrunA17Chr5g0414621	0	100	100
MSTRG.13942.2.p1	MSTRG.13942	mRNA:MtrunA17Chr5g0415141	1.84e-110	100	100
MSTRG.13976.1.p1	MSTRG.13976	mRNA:MtrunA17Chr5g0415911	0	100	100
MSTRG.14297.1.p1	MSTRG.14297	mRNA:MtrunA17Chr5g0424851	0	99.542	100
MSTRG.14396.1.p1	MSTRG.14396	mRNA:MtrunA17Chr5g0427761	0	100	100
MSTRG.14518.1.p1	MSTRG.14518	mRNA:MtrunA17Chr5g0430521	1.38e-92	100	100
MSTRG.14892.1.p1	MSTRG.14892	mRNA:MtrunA17Chr5g0439981	0	100	100
MSTRG.14919.1.p1	MSTRG.14919	mRNA:MtrunA17Chr5g0440451	0	100	100
MSTRG.14970.1.p1	MSTRG.14970	mRNA:MtrunA17Chr5g0441581	0	100	100
MSTRG.15068.1.p1	MSTRG.15068	mRNA:MtrunA17Chr5g0443411	1.75e-165	100	100
MSTRG.15117.1.p1	MSTRG.15117	mRNA:MtrunA17Chr5g0444551	1.22e-105	100	100
MSTRG.15296.1.p1	MSTRG.15296	mRNA:MtrunA17Chr5g0448511	0	100	100
MSTRG.15313.1.p1	MSTRG.15313	mRNA:MtrunA17Chr5g0448761	0	100	100
MSTRG.15431.1.p1	MSTRG.15431	mRNA:MtrunA17Chr6g0451411	0	100	100
MSTRG.15433.2.p2	MSTRG.15433	mRNA:MtrunA17Chr6g0451441	1.1e-158	100	97
MSTRG.15527.1.p1	MSTRG.15527	mRNA:MtrunA17Chr6g0453291	3.58e-107	100	99
MSTRG.15646.1.p1	MSTRG.15646	mRNA:MtrunA17Chr6g0455811	0	100	100
MSTRG.15740.1.p1	MSTRG.15740	mRNA:MtrunA17Chr6g0458391	0	100	100
MSTRG.16015.1.p1	MSTRG.16015	mRNA:MtrunA17Chr6g0466851	0	100	100
MSTRG.16063.1.p1	MSTRG.16063	mRNA:MtrunA17Chr6g0468481	1.24e-130	100	100
MSTRG.16149.1.p1	MSTRG.16149	mRNA:MtrunA17Chr6g0476331	0	100	100
MSTRG.16193.1.p1	MSTRG.16193	mRNA:MtrunA17Chr6g0473951	1.52e-51	98.684	77
MSTRG.16256.1.p1	MSTRG.16256	mRNA:MtrunA17Chr6g0478531	0	100	100
MSTRG.16366.1.p1	MSTRG.16366	mRNA:MtrunA17Chr6g0480681	0	92.964	98
MSTRG.16369.1.p1	MSTRG.16369	mRNA:MtrunA17Chr6g0480851	0	100	100
MSTRG.16424.1.p1	MSTRG.16424	mRNA:MtrunA17Chr6g0482091	0	98.618	100
MSTRG.16576.2.p1	MSTRG.16576	mRNA:MtrunA17Chr6g0485531	0	100	100
MSTRG.16815.1.p1	MSTRG.16815	mRNA:MtrunA17Chr7g0216841	0	100	100
MSTRG.16986.1.p2	MSTRG.16986	mRNA:MtrunA17Chr7g0220681	1.87e-86	100	100
MSTRG.17012.1.p1	MSTRG.17012	mRNA:MtrunA17Chr7g0221371	4.28e-175	100	100
MSTRG.17286.1.p1	MSTRG.17286	mRNA:MtrunA17Chr7g0231671	0	99.125	100
MSTRG.17348.1.p1	MSTRG.17348	mRNA:MtrunA17Chr7g0234031	0	100	100
MSTRG.17611.1.p1	MSTRG.17611	mRNA:MtrunA17Chr7g0241401	7.5e-160	100	99
MSTRG.17612.1.p1	MSTRG.17612	mRNA:MtrunA17Chr7g0241411	8.36e-176	100	100
MSTRG.17995.1.p1	MSTRG.17995	mRNA:MtrunA17Chr7g0249741	0	100	100
MSTRG.18353.1.p1	MSTRG.18353	mRNA:MtrunA17Chr7g0256881	0	100	100
MSTRG.18416.1.p1	MSTRG.18416	mRNA:MtrunA17Chr7g0258011	0	100	100
MSTRG.18444.1.p1	MSTRG.18444	mRNA:MtrunA17Chr7g0258441	9.33e-110	98.113	100
MSTRG.18451.1.p1	MSTRG.18451	mRNA:MtrunA17Chr7g0258601	2.16e-152	100	100
MSTRG.18689.1.p1	MSTRG.18689	mRNA:MtrunA17Chr7g0263341	2e-180	99.623	100
MSTRG.18712.1.p1	MSTRG.18712	mRNA:MtrunA17Chr7g0263751	0	100	100
MSTRG.18724.1.p1	MSTRG.18724	mRNA:MtrunA17Chr7g0263941	0	100	100
MSTRG.18748.1.p1	MSTRG.18748	mRNA:MtrunA17Chr7g0264421	0	100	100
MSTRG.18884.1.p1	MSTRG.18884	mRNA:MtrunA17Chr7g0267081	0	100	100
MSTRG.19054.1.p1	MSTRG.19054	mRNA:MtrunA17Chr7g0270071	0	100	100
MSTRG.19063.2.p1	MSTRG.19063	mRNA:MtrunA17Chr7g0270211	0	99.612	94
MSTRG.19107.1.p1	MSTRG.19107	mRNA:MtrunA17Chr7g0271121	0	90.04	100
MSTRG.19310.1.p1	MSTRG.19310	mRNA:MtrunA17Chr7g0275141	0	100	100
MSTRG.19318.1.p1	MSTRG.19318	mRNA:MtrunA17Chr7g0275251	0	100	100
MSTRG.19538.1.p1	MSTRG.19538	mRNA:MtrunA17Chr8g0336991	0	100	100
MSTRG.19563.1.p1	MSTRG.19563	mRNA:MtrunA17Chr8g0337401	1.5e-93	100	100
MSTRG.19586.1.p1	MSTRG.19586	mRNA:MtrunA17Chr8g0337871	0	100	100
MSTRG.19854.1.p1	MSTRG.19854	mRNA:MtrunA17Chr8g0344391	0	100	100
MSTRG.19906.1.p1	MSTRG.19906	mRNA:MtrunA17Chr8g0345501	0	100	100
MSTRG.20042.1.p1	MSTRG.20042	mRNA:MtrunA17Chr8g0347771	1.97e-177	100	100
MSTRG.20299.1.p1	MSTRG.20299	mRNA:MtrunA17Chr8g0353741	2.88e-154	100	99
MSTRG.20574.1.p1	MSTRG.20574	mRNA:MtrunA17Chr8g0361011	3.17e-159	100	100
MSTRG.20698.1.p1	MSTRG.20698	mRNA:MtrunA17Chr8g0363841	0	100	100
MSTRG.20748.1.p1	MSTRG.20748	mRNA:MtrunA17Chr8g0365051	1.09e-126	100	100
MSTRG.20898.1.p1	MSTRG.20898	mRNA:MtrunA17Chr8g0368051	8.22e-170	100	100
MSTRG.21090.1.p1	MSTRG.21090	mRNA:MtrunA17Chr8g0371801	1.93e-166	90.545	100
MSTRG.21165.1.p1	MSTRG.21165	mRNA:MtrunA17Chr8g0373411	0	100	100
MSTRG.21167.1.p1	MSTRG.21167	mRNA:MtrunA17Chr8g0373451	1.4e-68	100	100
MSTRG.21173.1.p1	MSTRG.21173	mRNA:MtrunA17Chr8g0373541	0	100	100
MSTRG.21331.1.p1	MSTRG.21331	mRNA:MtrunA17Chr8g0378251	0	100	99
MSTRG.21436.1.p1	MSTRG.21436	mRNA:MtrunA17Chr8g0380341	0	93.792	92
MSTRG.21442.1.p1	MSTRG.21442	mRNA:MtrunA17Chr8g0380471	0	100	100
MSTRG.21575.1.p1	MSTRG.21575	mRNA:MtrunA17Chr8g0383211	0	100	100
MSTRG.21774.1.p1	MSTRG.21774	mRNA:MtrunA17Chr8g0386681	0	100	100
MSTRG.21910.1.p1	MSTRG.21910	mRNA:MtrunA17Chr8g0388961	0	100	100
MSTRG.21919.1.p1	MSTRG.21919	mRNA:MtrunA17Chr8g0389091	0	100	100
MSTRG.21968.1.p1	MSTRG.21968	mRNA:MtrunA17Chr8g0389811	1.14e-157	100	100
MSTRG.22184.1.p1	MSTRG.22184	mRNA:MtrunA17Chr8g0393251	0	100	100
MSTRG.22191.1.p1	MSTRG.22191	mRNA:MtrunA17Chr8g0393301	6.97e-152	100	93
MSTRG.3321.2.p1	MSTRG.3321	mRNA:MtrunA17Chr2g0278281	9.77e-92	100	58
MSTRG.4868.2.p1	MSTRG.4868	mRNA:MtrunA17Chr2g0314741	0	98.844	60
MSTRG.5943.1.p1	MSTRG.5943	mRNA:MtrunA17Chr3g0079991	1.45e-86	99.231	43
MSTRG.15736.1.p1	MSTRG.15736	mRNA:MtrunA17Chr6g0458301	0	99.408	64
MSTRG.19368.1.p1	MSTRG.19368	mRNA:MtrunA17Chr7g0275791	0	99.698	69

## Sheet: Table S2
Table S2 Differentially expressed genes (DEGs) in WT A17 vs elp1 mutants.
Row.names	log2 FoldChange	padj	A17_rep1	A17_rep2	A17_rep3	elp1_rep1	elp1_rep2	elp1_rep3
Medtr5g034030	-15.032	1.18403e-31	6246.55	8265.65	4357.56	0	0	0
Medtr0003s0090	-13.9361	0.00439712	5205.12	3624.78	0	0	0	0
Medtr5g095550	-13.6005	5.175e-25	2165.44	3364.42	1465.59	0	0	0
Medtr7g033800	-13.1577	7.91684e-47	9450.34	11420.4	7026.76	1.03217	1.92465	0
Medtr3g113890	-13.1303	5.29424e-07	174293	120371	68182.2	0	40.4177	0
Medtr1g101370	-12.4625	2.37424e-22	1078.59	1227.42	872.544	0	0	0
Medtr5g044220	-12.4341	8.63994e-22	1190.07	1171.63	754.967	0	0	0
Medtr2g104860	-12.2206	1.33081e-21	1005.31	767.561	915.862	0	0	0
Medtr4g126400	-12.1424	1.25087e-18	754.499	1355.07	436.272	0	0	0
Medtr5g090810	-11.9463	2.62933e-20	585.227	856.321	780.752	0	0	0
Medtr7g070500	-11.7964	9.8063e-20	655.413	808.137	539.41	0	0	0
Medtr5g095640	-11.7541	1.30017e-18	939.254	497.055	509.5	0	0	0
MSTRG.16031	-11.7152	1.80546e-19	498.527	733.748	661.112	0	0	0
Medtr5g084240	-11.7128	8.1715e-67	25736.6	22807.1	18432.7	0	15.3972	4.28231
Medtr8g064500	-11.5662	2.94834e-19	614.127	602.722	490.935	0	0	0
Medtr5g077360	-11.5507	3.04826e-19	613.095	582.434	494.029	0	0	0
Medtr3g058380	-11.4716	6.52126e-19	469.627	603.567	526.002	0	0	0
Medtr7g055610	-11.3844	1.04842e-16	350.93	366.029	789.003	0	0	0
Medtr8g079760	-11.3298	1.32149e-16	257.005	589.196	603.355	0	0	0
Medtr8g027990	-11.0938	1.56665e-17	356.091	464.087	410.488	0	0	0
Medtr5g027440	-10.9871	4.59169e-16	494.398	407.45	241.342	0	0	0
Medtr5g079570	-10.6458	1.29344e-15	316.869	229.085	356.856	0	0	0
Medtr3g450800	-10.5172	8.62172e-15	339.576	300.093	185.648	0	0	0
Medtr1g016490	-10.4403	1.7784e-14	176.497	268.816	337.26	0	0	0
Medtr1g064480	-10.2954	1.708e-12	105.279	233.312	369.233	0	0	0
Medtr4g019600	-10.2819	8.04675e-14	148.629	254.445	298.068	0	0	0
Medtr5g084250	-10.2679	7.46294e-66	4038.79	2777.76	3236.46	0	3.84931	4.28231
Medtr7g032985	-10.2657	1.79956e-13	301.387	257.826	134.079	0	0	0
Medtr4g079930	-10.1656	6.52845e-14	208.494	273.042	165.02	0	0	0
Medtr8g044290	-10.1624	1.64713e-13	143.468	284.031	217.62	0	0	0
Medtr4g114570	-9.97456	6.96974e-12	282.808	191.045	92.8238	0	0	0
Medtr5g095540	-9.85574	2.66698e-30	21746.3	22516.3	16520.6	3.0965	55.8149	6.42346
Medtr2g012850	-9.78143	7.5966e-05	6309.51	7564.87	1418.14	0	17.3219	0
Medtr0530s0020	-9.76709	1.10998e-11	254.94	122.573	113.451	0	0	0
Medtr2g095800	-9.24539	0.000271508	5938.97	6131.19	3148.79	0	25.0205	0
Medtr4g051575	-9.0762	5.23366e-66	19339.3	26067.5	10847	13.4182	39.4554	51.3877
Medtr4g051560	-8.96879	4.84153e-09	48.5109	143.706	89.7297	0	0	0
Medtr4g073660	-8.94236	3.12682e-10	113.536	81.1519	82.5101	0	0	0
Medtr5g091760	-8.94184	3.28595e-07	197.14	49.0292	30.9413	0	0	0
Medtr8g012460	-8.847	1.58641e-08	47.4788	144.552	67.0394	0	0	0
Medtr2g012390	-8.78419	1.15323e-09	82.5717	100.594	64.9767	0	0	0
Medtr1g007990	-8.65278	3.77358e-08	80.5075	109.893	36.0982	0	0	0
Medtr2g012860	-8.63871	2.90309e-05	119.729	100.594	4.1255	0	0	0
Medtr4g047950	-8.56003	1.05602e-06	123.858	70.1625	18.5648	0	0	0
Medtr3g104630	-8.5215	7.0565e-09	71.2181	81.9972	53.6315	0	0	0
Medtr8g017040	-8.49048	1.54168e-07	70.186	102.285	29.9099	0	0	0
Medtr5g025150	-8.48358	7.9631e-77	42381	39981.7	24080.6	89.7984	156.859	50.3171
Medtr4g104410	-8.44985	5.0363e-07	121.793	42.2666	33.004	0	0	0
Medtr8g087390	-8.44905	4.5612e-08	58.8324	42.2666	95.918	0	0	0
Medtr8g442300	-8.39312	1.4949e-08	55.7359	77.7705	55.6943	0	0	0
Medtr2g102030	-8.37315	5.57712e-06	131.083	37.1946	18.5648	0	0	0
Medtr8g069945	-8.36062	2.05427e-07	73.2824	82.8425	28.8785	0	0	0
Medtr3g023320	-8.30749	2.48954e-20	767.917	1060.05	480.621	0	0	7.49404
Medtr1g008510	-8.24073	3.09588e-05	133.147	17.752	19.5961	0	0	0
Medtr2g095950	-8.10517	1.14085e-06	44.3823	83.6878	26.8158	0	0	0
Medtr1g442860	-8.05624	1.14992e-07	42.318	54.9466	52.6002	0	0	0
Medtr5g041570	-8.03768	8.16549e-16	404.602	481.839	188.742	4.12866	0	0
Medtr4g033170	-8.02742	2.27209e-05	90.8289	44.8026	11.3451	0	0	0
Medtr3g088750	-8.00262	6.81142e-07	33.0287	71.0079	40.2237	0	0	0
Medtr3g103020	-7.95641	1.67946e-66	4253.48	2175.04	3240.58	20.6433	7.69861	10.7058
Medtr2g019360	-7.93774	4.3512e-05	8.25717	61.7092	68.0708	0	0	0
Medtr3g088760	-7.91963	3.95839e-07	36.1251	55.7919	44.3492	0	0	0
Medtr1g012190	-7.86127	0.00941659	68.1217	0	62.9139	0	0	0
Medtr8g096310	-7.83999	5.63364e-63	266345	168092	107797	807.154	1120.15	438.937
Medtr5g033510	-7.82494	8.10295e-07	31.9966	43.1119	52.6002	0	0	0
Medtr4g021095	-7.75039	9.69594e-06	21.6751	68.4719	30.9413	0	0	0
Medtr4g033085	-7.66908	0.000305853	87.7325	8.45332	18.5648	0	0	0
Medtr8g446520	-7.64852	2.75805e-06	46.4466	39.7306	26.8158	0	0	0
Medtr4g129510	-7.58511	1.17344e-42	2049.84	5050.01	6012.92	14.4503	37.5307	16.0587
Medtr3g088755	-7.58111	1.46627e-59	892.807	1004.25	834.383	6.193	4.81163	3.21173
Medtr5g079220	-7.56606	0.000160645	7.22503	44.8026	54.6629	0	0	0
Medtr3g113090	-7.56299	2.21224e-37	875.261	956.916	653.892	0	8.66094	4.28231
Medtr7g059285	-7.55914	3.45079e-06	40.2537	27.8959	38.1609	0	0	0
Medtr6g034805	-7.54437	3.69651e-06	39.2216	38.0399	27.8471	0	0	0
Medtr2g099105	-7.51673	4.22295e-15	329.255	423.511	184.616	5.16083	0	0
Medtr6g065560	-7.5069	7.85248e-06	46.4466	31.2773	24.753	0	0	0
Medtr4g094772	-7.49866	0.0313962	95.9897	5.91732	0	0	0	0
Medtr0103s0010	-7.49137	5.22507e-06	29.9323	41.4213	29.9099	0	0	0
Medtr2g066980	-7.48176	5.10821e-06	31.9966	39.7306	28.8785	0	0	0
Medtr7g082310	-7.47073	0.000113943	65.0253	14.3706	20.6275	0	0	0
Medtr1g036800	-7.45445	1.70592e-05	41.2859	38.8853	18.5648	0	0	0
Medtr7g013170	-7.42133	0.00012358	14.4501	20.288	61.8826	0	0	0
Medtr7g079370	-7.3523	3.07604e-05	23.7394	46.4932	21.6589	0	0	0
Medtr5g095630	-7.33201	1.93033e-18	13177.4	16227.8	9708.34	19.6112	198.239	24.6233
Medtr6g079580	-7.31092	3.18517e-05	41.2859	29.5866	18.5648	0	0	0
Medtr4g107930	-7.24033	2.81759e-05	22.7072	25.36	37.1295	0	0	0
Medtr8g069755	-7.22181	3.01373e-05	21.6751	35.5039	26.8158	0	0	0
Medtr7g094380	-7.22021	0.0288208	0	59.1732	24.753	0	0	0
Medtr1g008560	-7.20239	0.000191528	45.4145	26.2053	11.3451	0	0	0
Medtr1g093670	-7.17103	4.16403e-05	20.6429	34.6586	25.7844	0	0	0
Medtr2g436050	-7.15675	0.000390501	28.9001	43.1119	8.25101	0	0	0
Medtr4g123020	-7.14438	2.00723e-51	1641.11	1194.45	906.579	4.12866	11.5479	10.7058
Medtr4g113370	-7.1379	3.57943e-05	27.868	28.7413	22.6903	0	0	0
Medtr4g028180	-7.13725	4.87583e-05	20.6429	33.8133	24.753	0	0	0
Medtr7g112910	-7.12823	4.89804e-05	27.868	31.2773	19.5961	0	0	0
Medtr4g132960	-7.07896	0.0334908	0	43.1119	33.004	0	0	0
Medtr1g096030	-7.07724	0.000175077	34.0608	29.5866	12.3765	0	0	0
Medtr3g088460	-7.07423	0.000377263	19.6108	44.8026	11.3451	0	0	0
Medtr6g005070	-7.057	1.43189e-75	8661.78	8393.3	4892.85	76.3803	51.9656	36.3996
Medtr7g076070	-7.03803	0.000490253	19.6108	43.9573	10.3138	0	0	0
Medtr6g053260	-7.02605	0.00042217	26.8358	37.1946	9.28238	0	0	0
Medtr5g022380	-7.0082	8.48288e-05	20.6429	21.9786	29.9099	0	0	0
Medtr4g081330	-6.98138	0.000520288	23.7394	38.0399	9.28238	0	0	0
Medtr7g080460	-6.9146	0.000473131	10.3215	33.8133	23.7216	0	0	0
Medtr2g067240	-6.90988	0.000199844	30.9644	20.288	16.502	0	0	0
Medtr1g017320	-6.884	0.000267166	30.9644	21.1333	14.4393	0	0	0
Medtr6g092840	-6.87088	0.00182586	44.3823	14.3706	7.21963	0	0	0
Medtr8g091920	-6.86926	0.000235291	29.9323	19.4426	16.502	0	0	0
Medtr8g005235	-6.86575	0.00287564	41.2859	20.288	4.1255	0	0	0
Medtr5g096230	-6.86113	4.59623e-07	572.842	118.346	108.294	0	6.73628	0
Medtr2g075510	-6.84323	4.11673e-11	154.822	100.594	206.275	0	3.84931	0
Medtr2g099030	-6.83772	0.00636223	49.543	11.8346	3.09413	0	0	0
Medtr8g018420	-6.82868	1.28402e-13	231.201	337.287	223.809	0	6.73628	0
Medtr7g109780	-6.82674	0.000390058	27.868	23.6693	12.3765	0	0	0
Medtr7g104110	-6.82214	1.46747e-28	409.762	634.844	450.711	0	6.73628	6.42346
Medtr4g127120	-6.81233	0.000203775	4747.88	4593.53	5016.61	0	44.267	83.505
Medtr5g078950	-6.79144	5.83081e-15	178.561	174.138	205.244	0	4.81163	0
Medtr2g039410	-6.78688	3.26384e-103	3239.91	3821.75	2572.25	29.9328	35.6061	21.4115
Medtr1g101360	-6.78178	1.65956e-05	43.3502	42.2666	35.0668	1.03217	0	0
Medtr4g080890	-6.757	0.000491868	28.9001	13.5253	18.5648	0	0	0
Medtr5g042300	-6.74447	0.000642758	30.9644	16.0613	13.4079	0	0	0
Medtr8g074900	-6.72143	0.00316952	41.2859	10.9893	7.21963	0	0	0
Medtr3g078170	-6.71633	1.37027e-72	2250.08	3787.09	3865.6	42.3188	23.0958	28.9056
Medtr7g104130	-6.68737	4.0061e-71	5416.71	7177.71	3489.14	47.4796	41.38	67.4464
Medtr2g084010	-6.68347	8.17429e-25	9053.99	11460.2	6467.76	18.579	105.856	138.104
Medtr4g028190	-6.6363	4.9426e-07	67.0895	60.8639	76.3218	0	0	2.14115
Medtr8g083490	-6.6325	0.0149601	45.4145	8.45332	2.06275	0	0	0
Medtr1g063340	-6.62904	3.09207e-40	14240.5	8141.39	11529.8	158.954	139.537	43.8937
Medtr1g106000	-6.6228	0.0023666	6.19288	24.5146	24.753	0	0	0
Medtr4g069810	-6.61647	0.0240255	643.027	1457.35	265.064	0	24.0582	0
Medtr8g442290	-6.59696	5.69125e-12	132.115	138.634	127.891	0	0	4.28231
Medtr3g089570	-6.56181	2.12224e-07	119.729	213.869	53.6315	4.12866	0	0
Medtr8g442340	-6.51341	0.00143316	21.6751	19.4426	10.3138	0	0	0
Medtr7g010980	-6.49666	7.88369e-12	1438.81	1528.36	1317.07	14.4503	0	33.1879
Medtr6g086505	-6.43203	0.00437019	29.9323	8.45332	10.3138	0	0	0
Medtr4g133952	-6.43025	0.00135263	17.5465	13.5253	17.5334	0	0	0
Medtr3g102030	-6.35699	0.00186222	17.5465	15.216	13.4079	0	0	0
Medtr2g069660	-6.35467	9.47736e-15	440.727	508.044	214.526	10.3217	3.84931	0
Medtr3g031030	-6.34992	0.0166243	4.12859	35.5039	6.18826	0	0	0
Medtr7g060630	-6.3346	0.0028994	9.28932	18.5973	17.5334	0	0	0
Medtr2g104220	-6.32315	0.0041716	7.22503	20.288	17.5334	0	0	0
Medtr4g069530	-6.30604	0.00570465	15.4822	22.824	6.18826	0	0	0
Medtr8g040900	-6.27804	0.00926835	17.5465	21.9786	4.1255	0	0	0
Medtr7g085860	-6.25725	0.00273555	14.4501	15.216	13.4079	0	0	0
Medtr4g011690	-6.23448	0.00336639	17.5465	13.5253	11.3451	0	0	0
Medtr2g100470	-6.20123	0.0205445	29.9323	8.45332	3.09413	0	0	0
Medtr5g027870	-6.20097	0.0134076	27.868	8.45332	5.15688	0	0	0
Medtr7g050560	-6.19623	0.00800608	7.22503	23.6693	10.3138	0	0	0
Medtr2g072650	-6.16286	0.000516105	22.7072	37.1946	18.5648	0	0	1.07058
Medtr1g116085	-6.15467	2.82043e-05	33.0287	45.6479	64.9767	0	1.92465	0
Medtr4g036400	-6.13981	0.0115119	8.25717	6.76265	24.753	0	0	0
Medtr8g051540	-6.13837	0.0045694	15.4822	11.8346	12.3765	0	0	0
Medtr5g032580	-6.12833	1.12453e-38	3787.98	3126.88	2817.72	44.3831	75.0615	19.2704
Medtr2g019345	-6.11947	1.96107e-84	15095.1	16498.3	8806.92	222.948	175.143	183.069
Medtr5g070130	-6.11513	3.23516e-56	882.486	809.828	719.9	17.5468	6.73628	10.7058
Medtr7g037380	-6.10602	0.00553687	11.3536	16.0613	11.3451	0	0	0
Medtr1g105980	-6.09687	2.10811e-08	81.5396	116.656	76.3218	0	3.84931	0
Medtr8g016960	-6.07394	0.011529	17.5465	15.216	5.15688	0	0	0
Medtr4g008090	-6.04111	0.00782577	8.25717	14.3706	14.4393	0	0	0
Medtr3g104990	-6.03979	0.0106574	10.3215	19.4426	7.21963	0	0	0
Medtr4g005130	-6.01815	0.0190509	4.12859	21.9786	10.3138	0	0	0
Medtr7g103340	-6.01364	3.25387e-60	1928.05	2564.74	1457.33	22.7076	28.8698	40.6819
Medtr4g101380	-6.00214	2.75053e-78	14574.9	23857.8	11988.7	257.009	279.075	250.515
Medtr5g074560	-6.00177	0.0122922	7.22503	9.29865	19.5961	0	0	0
Medtr3g029750	-5.97456	0.0100544	13.4179	7.60799	14.4393	0	0	0
Medtr5g087540	-5.96729	0.0104733	10.3215	8.45332	16.502	0	0	0
Medtr8g014620	-5.95888	0.0184023	16.5143	14.3706	4.1255	0	0	0
Medtr2g043040	-5.94478	2.14329e-18	1520.35	312.773	1342.85	20.6433	9.62326	21.4115
Medtr5g070610	-5.94167	0.0348019	11.3536	21.1333	2.06275	0	0	0
Medtr3g063990	-5.92672	0.0257137	10.3215	3.38133	20.6275	0	0	0
Medtr4g116300	-5.8932	0.0153698	7.22503	16.9066	9.28238	0	0	0
Medtr3g026290	-5.88327	0.0329807	22.7072	3.38133	7.21963	0	0	0
Medtr8g088890	-5.86487	2.58293e-06	177.529	167.376	74.2591	7.22516	0	0
Medtr4g118840	-5.83712	1.01636e-05	123.858	62.5546	41.255	0	3.84931	0
Medtr7g074460	-5.83517	0.0180649	7.22503	8.45332	16.502	0	0	0
Medtr8g093780	-5.81275	0.0186607	12.3858	5.91732	13.4079	0	0	0
Medtr4g102240	-5.79925	2.60318e-29	556.327	901.969	412.55	6.193	13.4726	13.9175
Medtr5g010930	-5.79564	1.60664e-22	3720.89	1135.28	3222.02	67.0908	56.7773	21.4115
Medtr7g108130	-5.79521	0.0258613	14.4501	12.68	4.1255	0	0	0
Medtr2g024260	-5.78834	0.0159657	11.3536	8.45332	11.3451	0	0	0
Medtr6g034220	-5.78829	0.0167926	9.28932	8.45332	13.4079	0	0	0
Medtr0069s0050	-5.78712	0.0172169	9.28932	13.5253	8.25101	0	0	0
Medtr7g051430	-5.74833	0.0291397	5.16073	7.60799	17.5334	0	0	0
Medtr2g097370	-5.74204	0.0336022	15.4822	3.38133	11.3451	0	0	0
Medtr3g012150	-5.71606	0.0264651	15.4822	5.91732	8.25101	0	0	0
Medtr2g038220	-5.7145	0.0378365	15.4822	10.9893	3.09413	0	0	0
Medtr2g017550	-5.70267	1.29111e-05	46.4466	43.1119	72.1963	0	0	3.21173
Medtr3g093010	-5.63996	0.0406597	14.4501	3.38133	10.3138	0	0	0
Medtr2g096780	-5.60695	0.0339502	228.104	305.165	299.099	0	0	17.1292
Medtr7g088190	-5.60121	0.0381378	11.3536	11.8346	4.1255	0	0	0
Medtr8g027435	-5.57464	0.0290725	9.28932	9.29865	8.25101	0	0	0
Medtr3g045010	-5.57281	0.0432488	8.25717	14.3706	4.1255	0	0	0
Medtr7g094620	-5.57274	8.76791e-162	3809.65	4530.98	4074.97	98.0558	85.647	77.0815
Medtr1g101910	-5.57185	6.58445e-26	1677.24	2366.93	881.826	51.6083	33.6814	18.1998
Medtr7g072640	-5.56529	4.48926e-23	4517.71	9954.63	9724.84	88.7663	117.404	305.114
Medtr7g072860	-5.56103	3.50119e-23	4511.51	9925.89	9737.22	89.7984	117.404	305.114
Medtr3g043760	-5.53788	0.0343964	11.3536	7.60799	7.21963	0	0	0
Medtr8g096730	-5.52935	1.75167e-06	103.215	118.346	97.9807	0	6.73628	0
Medtr6g084770	-5.5293	4.93233e-05	237.394	103.976	110.357	0	9.62326	0
Medtr5g035450	-5.50997	0.0420053	8.25717	5.07199	12.3765	0	0	0
Medtr7g084910	-5.50018	0.0412747	12.3858	5.91732	7.21963	0	0	0
Medtr3g061370	-5.49998	0.0393015	8.25717	5.91732	11.3451	0	0	0
Medtr6g080660	-5.48005	0.03863	10.3215	7.60799	7.21963	0	0	0
Medtr7g052650	-5.47996	0.0374884	8.25717	7.60799	9.28238	0	0	0
Medtr6g013900	-5.47992	0.03863	7.22503	7.60799	10.3138	0	0	0
Medtr8g075000	-5.47825	0.0466342	5.16073	12.68	7.21963	0	0	0
Medtr2g044810	-5.44819	4.38602e-42	2120.03	2654.34	1712.08	38.1901	33.6814	77.0815
Medtr0025s0110	-5.37737	1.3127e-12	125.922	104.821	106.232	4.12866	3.84931	0
Medtr2g012260	-5.36784	0.0496572	8.25717	6.76265	8.25101	0	0	0
Medtr0147s0050	-5.33861	1.0015e-08	526.395	577.362	476.496	0	25.0205	13.9175
Medtr5g064060	-5.32939	1.49017e-11	1689.62	245.992	2147.32	31.9971	49.0786	20.341
Medtr4g133720	-5.31126	8.09551e-09	59.8645	78.6159	104.169	0	2.88698	3.21173
Medtr4g072330	-5.29213	3.92223e-07	394.28	62.5546	62.9139	3.0965	4.81163	5.35289
Medtr4g125180	-5.24063	2.09442e-43	5615.91	5358.56	2655.79	117.667	146.274	96.3519
Medtr4g029550	-5.23394	1.46583e-07	10076.8	12344.4	4674.2	28.9006	98.1573	593.1
Medtr8g080270	-5.19731	4.74762e-05	53.6716	42.2666	50.5374	0	3.84931	0
Medtr8g012470	-5.18962	0.00120976	80.5075	215.56	51.5688	0	0	9.63519
Medtr2g088060	-5.1387	0.00295695	13745.1	5064.38	5347.68	13.4182	638.985	33.1879
Medtr8g018590	-5.12926	1.09472e-14	781.335	1076.95	608.512	7.22516	16.3595	47.1054
Medtr8g083480	-5.12883	2.74374e-08	2039.52	581.588	266.095	7.22516	45.2293	29.9762
Medtr5g035150	-5.10317	7.55809e-08	2322.33	2620.53	3467.49	4.12866	127.027	113.481
Medtr1g084670	-5.08795	0.00327021	6981.44	7775.36	10532.4	652.329	83.7224	7.49404
Medtr4g086220	-5.08637	4.0688e-17	1630.79	958.606	1489.31	47.4796	61.5889	10.7058
Medtr5g025810	-5.07132	0.0104243	6.19288	45.6479	89.7297	0	0	4.28231
Medtr1g063300	-5.04882	8.98642e-24	1214.84	1403.25	988.058	51.6083	44.267	12.8469
Medtr1g101600	-5.03931	2.28193e-27	11602.4	5207.24	9016.29	230.173	397.441	157.375
Medtr1g082760	-5.00862	0.0070646	180.626	27.0506	30.9413	0	0	7.49404
Medtr3g098560	-4.99428	0.00455239	11.3536	71.0079	43.3178	0	3.84931	0
Medtr1g075650	-4.98835	1.03638e-20	220.879	186.818	171.208	4.12866	9.62326	4.28231
Medtr4g129010	-4.92336	3.72182e-88	2781.64	3045.73	2375.26	72.2516	106.818	90.999
Medtr2g043960	-4.90797	1.09903e-15	546.006	723.604	330.04	33.0293	9.62326	10.7058
Medtr8g018430	-4.90756	5.42999e-11	191.979	325.453	96.9493	3.0965	6.73628	10.7058
Medtr7g106710	-4.88911	2.43326e-08	10381.3	4333.17	2423.73	37.158	386.855	154.163
Medtr7g088220	-4.87216	0.00169721	26.8358	38.0399	22.6903	0	2.88698	0
Medtr4g008640	-4.86594	0.010282	11.3536	20.288	28.8785	0	0	2.14115
Medtr4g084970	-4.85727	1.96801e-37	8918.78	8604.63	5341.5	196.112	209.787	383.267
Medtr3g461500	-4.85675	1.91384e-06	83.6039	158.922	58.7884	4.12866	0	6.42346
Medtr7g101930	-4.83531	7.36538e-29	23075.7	20009	10308.6	882.502	574.509	413.243
Medtr8g006930	-4.83206	7.97554e-08	75.3467	98.0585	61.8826	4.12866	0	4.28231
Medtr1g101040	-4.83118	0.000647406	44.3823	33.8133	35.0668	0	3.84931	0
Medtr1g102290	-4.81573	1.49365e-05	40.2537	112.429	48.4747	0	2.88698	4.28231
Medtr1g046320	-4.77056	0.0244436	65.0253	43.1119	4.1255	4.12866	0	0
Medtr7g086350	-4.76126	8.99026e-08	76.3789	87.0692	55.6943	4.12866	3.84931	0
Medtr3g065345	-4.75753	0.00412783	112.504	207.106	74.2591	0	14.4349	0
Medtr5g021130	-4.74647	2.33085e-17	397.377	445.49	268.158	10.3217	6.73628	24.6233
Medtr0041s0140	-4.74155	1.05135e-34	7698.78	6670.51	4090.44	323.068	202.089	164.869
Medtr7g109420	-4.73925	3.45521e-22	11414.5	6007.77	10885.1	332.357	550.451	176.645
Medtr1g101550	-4.72643	3.45898e-17	40358	16756.2	21840.4	796.832	1691.77	493.536
Medtr4g087490	-4.7229	7.83323e-16	210.558	309.391	234.122	17.5468	6.73628	4.28231
Medtr5g013070	-4.7206	2.93536e-23	2513.28	3476.85	1424.33	132.117	93.3456	55.67
Medtr3g065350	-4.69904	2.97526e-07	80.5075	137.789	43.3178	2.06433	5.77396	2.14115
Medtr0068s0080	-4.6935	1.65453e-30	532.588	572.29	346.542	24.772	16.3595	14.9881
Medtr1g063330	-4.67257	4.8558e-32	6198.04	4267.23	3952.23	255.977	202.089	107.058
Medtr1g018970	-4.66806	0.00389208	29.9323	87.0692	66.0081	7.22516	0	0
Medtr4g036005	-4.65031	5.11308e-32	483.045	464.932	310.444	15.4825	14.4349	20.341
Medtr5g022400	-4.6234	3.86224e-09	511.945	499.591	113.451	14.4503	6.73628	24.6233
Medtr5g010940	-4.58826	3.02742e-10	2050.88	559.61	1971.99	108.377	60.6266	21.4115
Medtr4g086190	-4.55114	6.52208e-15	5365.1	1492.01	4655.63	213.658	190.541	86.7167
Medtr8g008990	-4.54789	0.036221	55.7359	36.3493	4.1255	4.12866	0	0
Medtr1g099210	-4.51754	4.77887e-06	151.726	147.933	66.0081	6.193	9.62326	0
Medtr2g005410	-4.51704	1.03801e-75	13108.3	14173.7	9196.78	571.82	542.752	478.548
Medtr5g085830	-4.51646	1.91384e-06	131.083	61.7092	105.2	5.16083	7.69861	0
Medtr4g081110	-4.49459	8.23691e-32	509.881	530.868	344.48	19.6112	16.3595	25.6938
Medtr8g099880	-4.45835	1.72597e-32	17611.5	21672.6	13668.8	693.615	1174.04	540.641
Medtr2g097350	-4.45397	3.27914e-13	2303.75	681.337	2337.1	79.4768	120.291	42.8231
Medtr3g116240	-4.44722	1.87559e-25	11989.4	14061.2	7586.8	374.676	374.345	793.298
Medtr3g037690	-4.43925	0.0109337	55.7359	77.7705	22.6903	7.22516	0	0
Medtr7g101465	-4.43239	7.21962e-28	903.129	815.745	474.433	30.965	26.9451	43.8937
Medtr4g051880	-4.41399	5.72266e-37	1208.64	1003.41	668.332	45.4153	51.0033	38.5408
Medtr7g085850	-4.41285	8.70898e-11	131603	59893.4	49883.5	1678.3	7396.44	2256.78
Medtr5g023240	-4.40234	1.81013e-37	4908.89	6949.47	5618.94	219.851	208.825	398.255
Medtr7g118330	-4.38647	0.0190509	17471.1	1877.48	184.616	394.287	304.095	235.527
Medtr2g461570	-4.38338	0.00137776	130.051	25.36	38.1609	0	2.88698	6.42346
Medtr5g010910	-4.36176	2.81202e-10	456.209	134.408	343.448	19.6112	19.2465	6.42346
Medtr3g100250	-4.34971	0.0386774	19.6108	13.5253	9.28238	0	0	2.14115
Medtr1g007030	-4.33639	0.000167224	109.408	206.261	82.5101	14.4503	0	5.35289
Medtr2g033920	-4.33538	8.11813e-06	88.7646	163.994	93.8552	0	9.62326	7.49404
Medtr3g117190	-4.32896	1.50914e-45	9735.21	11582.7	7080.4	353.001	492.711	567.406
Medtr4g102670	-4.30577	0.0116097	3780.75	2208.85	1217.02	5.16083	300.246	58.8817
Medtr8g031360	-4.29891	7.74371e-05	220.879	336.442	201.118	12.386	25.9828	0
Medtr4g024930	-4.29563	3.87764e-12	242.555	373.637	329.009	18.579	25.0205	4.28231
Medtr3g089090	-4.28881	6.17316e-21	6259.97	3562.23	9682.56	361.258	414.763	221.609
Medtr6g055210	-4.2779	1.47752e-15	279.712	467.468	346.542	8.25733	18.2842	29.9762
Medtr2g043020	-4.27755	3.59791e-08	1935.28	480.148	1963.74	129.021	73.1368	23.5527
Medtr4g121570	-4.27406	0.0350356	46.4466	8.45332	24.753	4.12866	0	0
Medtr2g097310	-4.26812	1.51892e-10	4390.75	1384.65	4988.77	269.395	218.448	70.6581
Medtr4g094220	-4.25217	1.97903e-05	59.8645	55.7919	38.1609	4.12866	3.84931	0
Medtr7g074650	-4.24892	2.32532e-20	8378.97	11871.8	7624.96	420.092	783.334	262.291
Medtr4g105770	-4.24695	5.12375e-15	18537.4	14444.2	10209.6	302.425	747.728	1224.74
Medtr2g058870	-4.22495	8.89892e-06	54.7038	227.394	221.746	3.0965	5.77396	18.1998
Medtr3g078110	-4.21453	9.39131e-36	13569.6	14046.9	7973.57	829.861	546.601	540.641
Medtr4g028510	-4.21275	0.0272872	10.3215	28.7413	34.0354	0	3.84931	0
Medtr5g085800	-4.21086	0.0481624	12.3858	10.144	14.4393	0	1.92465	0
Medtr2g071630	-4.19323	0.000107882	45.4145	45.6479	21.6589	2.06433	0.962326	3.21173
Medtr3g089070	-4.1811	3.12952e-19	3413.31	1840.29	3760.4	155.857	245.393	95.2814
Medtr2g017530	-4.16525	1.86761e-08	78.4432	85.3785	218.652	7.22516	8.66094	5.35289
Medtr4g062530	-4.164	0.0124345	36.1251	36.3493	50.5374	0	6.73628	0
Medtr8g107510	-4.14096	2.53353e-13	1072.4	858.857	802.41	20.6433	41.38	93.1402
Medtr5g098590	-4.13494	0.0229789	25.8037	57.4826	27.8471	0	0	6.42346
Medtr1g018300	-4.13132	0.0161665	54.7038	30.4319	35.0668	0	6.73628	0
Medtr2g097390	-4.12776	3.20853e-14	5083.32	1881.71	6959.72	371.58	200.164	224.821
Medtr7g033475	-4.1247	0.0136352	11162.7	4033.92	1515.09	53.6726	784.296	119.905
Medtr4g072340	-4.10969	2.83408e-09	150.693	136.098	62.9139	7.22516	8.66094	4.28231
Medtr8g083160	-4.094	0.0190782	23.7394	21.1333	22.6903	0	3.84931	0
Medtr4g086165	-4.09209	2.1176e-12	3076.83	684.719	2330.91	91.8628	125.102	140.246
Medtr7g111850	-4.08389	0.00112654	127.986	45.6479	93.8552	3.0965	12.5102	0
Medtr1g063290	-4.08047	1.56451e-05	30.9644	121.728	70.1336	6.193	4.81163	2.14115
Medtr7g105970	-4.06351	3.01616e-09	1969.34	1154.72	1341.82	54.7048	31.7568	180.928
Medtr5g061680	-4.03612	2.72115e-07	42.318	81.1519	60.8512	4.12866	2.88698	4.28231
Medtr4g013315	-4.03178	1.61215e-08	1633.89	940.009	654.924	115.603	63.5135	18.1998
Medtr7g058810	-4.02835	0.0410652	11.3536	38.0399	46.4119	0	5.77396	0
Medtr3g009560	-4.01465	0.0350356	20.6429	31.2773	14.4393	4.12866	0	0
Medtr8g095470	-3.99048	2.90457e-27	1253.03	1540.19	1108.73	72.2516	54.8526	118.834
Medtr1g016540	-3.99016	0.0354083	14.4501	21.9786	28.8785	4.12866	0	0
Medtr4g086160	-3.98772	1.48248e-08	352.994	89.6052	216.589	16.5147	16.3595	8.56462
Medtr4g039890	-3.98369	0.0489197	47.4788	54.1012	12.3765	7.22516	0	0
Medtr1g046820	-3.9695	0.024204	26.8358	24.5146	25.7844	0	4.81163	0
Medtr5g031190	-3.96497	1.54957e-06	614.127	88.7598	293.942	14.4503	17.3219	32.1173
Medtr3g056380	-3.96298	5.56156e-08	2403.87	3843.72	1420.2	41.2866	173.219	277.279
Medtr1g074990	-3.9493	0.0350629	425.245	761.644	6058.3	13.4182	213.636	241.95
Medtr2g012410	-3.94897	4.79892e-17	1281.93	983.966	522.908	50.5761	83.7224	46.0348
Medtr3g093020	-3.94444	1.28002e-05	1254.06	316.999	170.177	20.6433	64.4759	27.835
Medtr5g034480	-3.94019	5.07781e-08	273.519	120.882	78.3846	10.3217	7.69861	12.8469
Medtr3g091440	-3.92526	2.94614e-43	1608.08	2625.6	2327.82	130.053	163.595	138.104
Medtr4g050700	-3.92329	3.77326e-16	915.514	712.615	377.484	39.2223	60.6266	32.1173
Medtr7g101890	-3.92012	9.06483e-05	764.821	311.927	521.876	13.4182	6.73628	85.6462
Medtr6g018270	-3.91562	0.0136997	349.898	151.314	76.3218	4.12866	0	34.2585
Medtr2g048720	-3.91163	5.00417e-27	35588.4	51731.8	33375.3	3752.96	2449.12	1817.84
Medtr2g043030	-3.90617	1.41269e-06	1613.25	207.952	828.195	94.9593	44.267	37.4702
Medtr3g071425	-3.90306	0.000473865	70.186	55.7919	68.0708	0	9.62326	3.21173
Medtr7g099800	-3.89994	4.53071e-15	25820.2	21225.4	7210.35	1374.84	1230.82	1028.82
Medtr7g026630	-3.89566	0.0372341	40.2537	67.6265	45.3805	10.3217	0	0
Medtr4g019210	-3.88673	1.07759e-05	5934.84	4319.65	4716.48	76.3803	130.876	805.074
Medtr6g084550	-3.88217	0.0479384	13.4179	16.9066	27.8471	0	3.84931	0
Medtr4g103630	-3.87812	3.91722e-06	87.7325	42.2666	137.173	4.12866	9.62326	4.28231
Medtr6g038410	-3.87662	6.30664e-13	94.9575	155.541	140.267	9.28949	6.73628	10.7058
Medtr6g043880	-3.8692	7.71213e-07	6428.21	8121.95	3259.15	849.473	257.903	111.34
Medtr2g029750	-3.86077	0.0469868	71.2181	114.12	95.918	0	19.2465	0
Medtr6g072250	-3.84428	0.00143043	165.143	291.639	130.985	18.579	0	22.4821
Medtr5g024880	-3.84333	4.55094e-19	7345.79	7945.27	4988.77	239.462	589.906	583.464
Medtr8g096020	-3.8385	1.15657e-08	301.387	160.613	484.747	13.4182	37.5307	14.9881
Medtr2g481150	-3.82573	0.00904081	633.738	174.138	232.06	2.06433	2.88698	68.5169
Medtr7g099670	-3.82395	0.0157311	144.501	43.9573	20.6275	3.0965	11.5479	0
Medtr5g430730	-3.82211	1.19552e-26	16088.1	37021.3	22348.9	1692.75	1758.17	1884.22
Medtr8g094940	-3.82149	1.17738e-11	13564.5	6372.96	4039.9	381.901	854.546	459.278
Medtr7g093240	-3.81984	0.00276994	58.8324	47.3386	9.28238	4.12866	1.92465	2.14115
Medtr1g012950	-3.80708	4.07419e-06	10845.8	5384.76	6216.1	287.974	1183.66	131.681
Medtr3g099010	-3.79799	3.87983e-30	30538.1	40727.2	38871.5	1868.22	3724.2	2325.29
Medtr1g077260	-3.79378	0.0079466	61.9288	188.509	83.5414	0	3.84931	20.341
Medtr1g013100	-3.78161	0.000817778	59.8645	54.1012	73.2277	4.12866	0	9.63519
Medtr1g050328	-3.779	5.87764e-11	255.972	399.842	162.957	24.772	24.0582	10.7058
Medtr5g090280	-3.77703	4.44994e-05	80.5075	188.509	36.0982	9.28949	8.66094	4.28231
Medtr4g072570	-3.77559	1.57962e-13	1821.74	1327.17	774.563	119.731	118.366	48.176
Medtr2g095040	-3.76955	2.29166e-17	637.867	969.596	387.797	43.351	55.8149	47.1054
Medtr1g492790	-3.75523	1.03177e-48	4507.39	4652.71	3061.12	321.004	268.489	315.82
Medtr5g068640	-3.75138	2.09772e-05	396.344	306.855	194.93	50.5761	8.66094	7.49404
Medtr4g093860	-3.75024	1.57496e-13	2714.55	1338.16	939.583	87.7341	117.404	165.939
Medtr4g073530	-3.74276	2.81918e-08	54707.9	21973.6	22094.1	1292.27	4704.81	1381.04
Medtr6g071695	-3.7269	0.00117899	87.7325	83.6878	120.671	7.22516	0	14.9881
Medtr2g026565	-3.72396	0.0100648	281.776	474.231	186.679	58.8335	12.5102	0
Medtr5g030620	-3.71202	1.20916e-23	9272.81	21678.5	12225.9	1054.87	1072.03	1168
Medtr1g115560	-3.70749	1.18448e-39	8460.51	10394.2	6472.92	662.65	754.464	521.371
Medtr1g013090	-3.70604	6.71857e-31	6199.07	6556.39	6345.02	485.118	662.08	315.82
Medtr5g024800	-3.69031	5.53542e-07	222.944	301.783	204.212	4.12866	19.2465	33.1879
Medtr3g045040	-3.68371	0.00609532	104.247	295.021	101.075	14.4503	0	24.6233
Medtr3g064500	-3.67613	0.0106997	301.387	76.9252	75.2904	22.7076	0	12.8469
Medtr4g097440	-3.674	5.13871e-19	1009.44	2205.47	1760.56	109.41	174.181	105.987
Medtr6g090290	-3.66816	1.16017e-06	46.4466	111.584	113.451	10.3217	6.73628	4.28231
Medtr1g017920	-3.66414	0.0164406	264.23	57.4826	45.3805	0	19.2465	9.63519
Medtr5g015090	-3.66299	1.99721e-11	1951.79	1564.71	699.273	136.246	138.575	57.8112
Medtr3g025970	-3.6601	1.05602e-06	336.48	963.678	1192.27	28.9006	124.14	43.8937
Medtr3g117320	-3.65525	1.16471e-18	2226.34	3053.34	1686.3	151.728	272.338	128.469
Medtr7g092040	-3.65152	1.4052e-05	78.4432	50.7199	62.9139	1.03217	6.73628	7.49404
Medtr8g014580	-3.64619	5.09715e-14	1224.13	2536.84	1250.03	88.7663	112.592	199.127
Medtr8g005880	-3.64382	9.38648e-12	515.041	632.308	214.526	45.4153	34.6437	28.9056
Medtr8g010530	-3.6178	1.16741e-09	316.869	274.733	311.476	12.386	15.3972	46.0348
Medtr5g037540	-3.61036	7.8679e-22	31854.1	18139.1	18063.5	1250.99	2232.6	2088.7
MSTRG.5532	-3.60071	1.31213e-45	1846.51	2248.58	1607.92	184.758	135.688	149.881
Medtr3g113788	-3.5865	0.00511377	18.5786	31.2773	35.0668	4.12866	2.88698	0
Medtr4g072580	-3.58461	5.96477e-13	2686.68	2093.89	1374.82	188.886	242.506	81.3639
Medtr4g058740	-3.57656	4.31076e-10	393.248	232.466	192.867	27.8685	29.8321	10.7058
Medtr3g063050	-3.56076	1.96166e-13	4194.64	2213.08	2232.93	254.945	347.4	129.54
Medtr2g042670	-3.56062	2.29519e-06	6539.68	4133.67	1305.72	381.901	510.033	123.116
Medtr7g061720	-3.55866	1.92594e-12	5222.66	13781.4	4552.49	547.048	795.844	656.264
Medtr1g088885	-3.55474	6.20503e-27	5398.13	2863.14	3131.26	353.001	326.229	290.126
Medtr2g005130	-3.55094	1.42665e-27	3982.02	4548.73	2858.97	381.901	363.759	225.892
Medtr4g029600	-3.54965	0.0322542	21644.1	21828.2	5633.38	181.661	395.516	3616.41
Medtr3g063210	-3.54883	4.35914e-22	469.627	648.369	349.636	41.2866	41.38	42.8231
Medtr5g035170	-3.54758	3.79255e-24	219.847	268.816	259.907	20.6433	25.0205	18.1998
Medtr4g102660	-3.54567	4.77527e-13	4211.16	1798.87	2894.04	191.983	394.554	175.575
Medtr4g072310	-3.54205	3.65394e-11	745.21	395.615	436.272	20.6433	55.8149	58.8817
Medtr3g104600	-3.5045	1.49291e-47	17351.4	23585.6	18436.9	1482.19	1660.01	2089.77
Medtr4g072805	-3.50208	1.0015e-08	203.333	200.344	135.11	21.6755	5.77396	20.341
Medtr7g093160	-3.49227	0.0014583	714.246	2033.87	8486.16	80.5089	626.474	291.197
Medtr1g112370	-3.49071	2.11568e-20	4921.28	5537.77	3625.29	264.234	402.252	586.676
Medtr2g081860	-3.48666	3.48201e-20	2731.06	2198.71	1267.56	214.691	192.465	145.598
Medtr8g093620	-3.48434	4.71314e-06	143.468	196.117	694.116	36.1258	33.6814	22.4821
Medtr7g066690	-3.47593	2.34547e-21	1399.59	2220.69	2981.71	163.082	200.164	230.174
Medtr3g034370	-3.4756	0.0335269	152.758	26.2053	23.7216	0	9.62326	8.56462
Medtr6g037330	-3.47347	0.000384475	73.2824	60.8639	22.6903	5.16083	6.73628	2.14115
Medtr7g029650	-3.45848	6.45928e-29	310.676	355.885	350.668	24.772	36.5684	31.0467
Medtr4g072790	-3.45062	1.58962e-13	1535.83	1491.17	743.622	145.535	132.801	66.3758
Medtr7g065050	-3.44012	2.2662e-25	1402.69	1911.3	1003.53	143.471	137.613	116.693
Medtr4g072520	-3.43485	5.46937e-11	331.319	337.287	233.091	43.351	13.4726	26.7644
Medtr4g072750	-3.43444	1.10079e-12	2187.12	1431.15	762.187	112.506	178.993	113.481
Medtr7g081420	-3.43183	0.000520288	74.3146	65.9359	225.871	4.12866	22.1335	7.49404
Medtr7g104360	-3.4219	7.26011e-07	897.968	1021.16	367.17	27.8685	123.178	62.0935
Medtr7g092240	-3.40098	0.000118197	512.977	621.319	341.385	45.4153	6.73628	87.7873
Medtr3g093320	-3.39853	0.0221613	15.4822	21.9786	15.4706	2.06433	2.88698	0
Medtr1g067000	-3.36721	0.000367315	3910.8	748.119	335.197	209.53	158.784	115.622
Medtr2g093180	-3.35177	9.342e-08	463.434	457.325	429.052	29.9328	83.7224	18.1998
Medtr5g023980	-3.34457	2.22592e-08	10155.3	4000.11	4119.32	266.299	803.542	729.063
Medtr8g077290	-3.3232	0.000135784	264.23	367.719	66.0081	10.3217	23.0958	36.3996
Medtr3g100270	-3.3149	0.0120774	71.2181	75.2345	52.6002	5.16083	0	14.9881
Medtr4g072430	-3.314	9.96352e-06	91.8611	77.7705	51.5688	3.0965	11.5479	7.49404
Medtr4g006610	-3.30751	0.00609422	338.544	742.201	20.6275	49.544	31.7568	29.9762
Medtr2g044940	-3.30322	1.12722e-12	1062.08	1814.08	656.986	141.407	121.253	95.2814
Medtr4g045790	-3.27688	0.000275197	42.318	102.285	62.9139	13.4182	4.81163	3.21173
Medtr3g072980	-3.27676	0.00699067	48.5109	59.1732	55.6943	5.16083	11.5479	0
Medtr7g079320	-3.26933	1.6146e-06	920.675	715.151	386.766	92.8949	95.2703	21.4115
Medtr3g074960	-3.26923	0.0399135	20.6429	64.2452	158.832	0	13.4726	11.7763
Medtr8g467000	-3.26054	1.63573e-12	18608.6	21937.2	12823.1	2896.26	1642.69	1029.9
Medtr8g093440	-3.25764	1.02067e-09	3530.97	6832.82	4024.43	357.129	853.583	293.338
Medtr4g011270	-3.25673	4.08118e-06	285.905	163.149	227.934	10.3217	45.2293	14.9881
Medtr4g103840	-3.25465	0.00556304	70.186	333.061	1778.09	53.6726	111.63	63.164
Medtr1g097840	-3.24805	8.25137e-09	1105.43	914.649	386.766	85.6698	49.0786	118.834
Medtr3g072940	-3.24105	0.00686946	49.543	72.6985	86.6356	12.386	9.62326	0
Medtr5g031870	-3.24071	1.96852e-23	5220.6	8503.19	6264.58	771.028	840.111	503.171
Medtr5g072735	-3.23554	1.2004e-13	132.115	147.933	132.016	10.3217	17.3219	16.0587
Medtr8g083170	-3.23383	0.00031238	516.073	377.018	260.938	46.4475	5.77396	70.6581
Medtr7g108650	-3.23038	7.4942e-09	27042.2	15830.5	27557.3	2019.95	4335.28	1148.73
MSTRG.12480	-3.2299	7.01143e-10	921.707	1066.81	1034.47	66.0586	191.503	64.2346
Medtr3g084210	-3.20978	0.00220763	58.8324	24.5146	20.6275	3.0965	3.84931	4.28231
Medtr3g044760	-3.20574	3.14996e-05	55.7359	84.5332	128.922	5.16083	16.3595	7.49404
Medtr1g086550	-3.19985	0.000271583	5211.31	3173.38	2627.95	81.5411	874.755	241.95
Medtr8g090350	-3.19902	1.99937e-15	2411.1	1769.28	1182.99	141.407	184.767	258.009
Medtr1g093010	-3.19574	6.6848e-07	151.726	134.408	60.8512	15.4825	9.62326	12.8469
Medtr5g026000	-3.19475	0.0434961	10.3215	33.8133	20.6275	0	3.84931	3.21173
Medtr8g016010	-3.1898	6.2336e-14	581.099	790.385	545.598	56.7691	105.856	47.1054
Medtr3g028060	-3.18955	0.0142278	140.372	14.3706	29.9099	4.12866	9.62326	6.42346
Medtr0196s0020	-3.18382	2.20939e-07	396.344	578.207	368.201	47.4796	81.7977	18.1998
Medtr8g039110	-3.17139	1.84371e-09	819.525	448.026	600.261	59.8656	110.668	36.3996
Medtr1g088190	-3.16661	1.19195e-08	9977.76	11073	5047.55	1112.67	1377.09	416.454
Medtr7g063670	-3.16451	3.41807e-55	5495.15	5578.34	4478.23	514.019	568.735	651.981
Medtr7g108420	-3.15406	0.043335	17.5465	33.8133	13.4079	3.0965	0	4.28231
Medtr1g040500	-3.15133	0.0315879	54.7038	27.8959	16.502	0	5.77396	5.35289
Medtr1g034190	-3.15026	0.0165932	48.5109	87.0692	50.5374	8.25733	0	12.8469
Medtr5g021670	-3.14856	3.4852e-17	2929.23	3706.78	3003.37	281.781	260.79	544.924
Medtr5g019120	-3.13865	2.94704e-05	4785.03	14076.5	2417.55	411.834	1025.84	978.507
Medtr3g012550	-3.13461	1.50587e-06	70.186	93.8318	51.5688	7.22516	6.73628	10.7058
Medtr3g015490	-3.13395	4.3432e-09	732.824	613.711	548.692	65.0265	118.366	32.1173
Medtr8g063200	-3.12754	6.38862e-17	3462.85	2523.32	1802.85	237.398	395.516	258.009
Medtr1g100653	-3.12573	1.22333e-06	114.568	324.607	145.424	28.9006	23.0958	14.9881
Medtr8g016000	-3.11563	7.43955e-09	141.404	255.29	114.483	21.6755	20.2089	17.1292
Medtr8g101260	-3.11347	3.22761e-06	72.2503	142.016	87.667	7.22516	9.62326	18.1998
Medtr7g093140	-3.11046	2.20644e-10	55906.2	36607.9	48868.7	2350.24	7255.94	6763.91
Medtr4g051330	-3.10711	1.90911e-06	370.541	346.586	244.436	30.965	66.4005	13.9175
Medtr3g074930	-3.10691	0.00415057	3299.77	7912.31	33146.4	365.387	2636.77	2146.51
Medtr1g075990	-3.10691	2.66654e-13	352.994	420.13	382.64	37.158	28.8698	68.5169
Medtr4g125015	-3.09408	7.20193e-09	277.648	286.567	134.079	23.7398	37.5307	20.341
Medtr2g079030	-3.0804	1.45e-15	81521	69607.2	46729.6	6076.36	11265	6049.83
Medtr1g019800	-3.07913	6.14875e-43	17135.7	23886.5	17571.6	2222.25	2566.52	2144.37
Medtr4g072560	-3.06638	0.00027205	201.269	137.789	40.2237	17.5468	9.62326	18.1998
Medtr2g033380	-3.06207	6.92171e-13	1067.24	1549.49	898.328	82.5733	151.085	187.351
Medtr3g084220	-3.06123	3.72819e-14	3667.22	2174.19	1510.97	275.588	340.664	264.433
Medtr3g028210	-3.05107	0.00254114	1050.73	273.888	408.425	10.3217	118.366	80.2933
Medtr2g086700	-3.05012	6.72875e-15	254.94	222.322	183.585	20.6433	25.0205	34.2585
Medtr8g092000	-3.04246	1.87179e-14	209.526	377.018	261.969	33.0293	33.6814	36.3996
Medtr4g103930	-3.03745	0.0241673	79.4753	60.8639	116.545	20.6433	10.5856	0
Medtr0085s0020	-3.02971	0.0155366	35.093	40.5759	31.9727	0	6.73628	6.42346
Medtr4g051642	-3.02882	6.56559e-14	371.573	431.965	247.53	33.0293	53.8903	41.7525
Medtr1g009750	-3.02674	0.0311853	28.9001	49.0292	23.7216	7.22516	0	5.35289
Medtr8g090310	-3.02072	8.05838e-11	649.22	852.94	449.68	93.9271	45.2293	101.705
Medtr2g014020	-3.0074	1.41624e-24	1167.36	1068.5	766.312	124.892	144.349	103.846
Medtr4g059370	-2.99337	0.000948379	229.137	47.3386	84.5728	10.3217	23.0958	11.7763
Medtr3g086310	-2.98959	1.43459e-05	969.186	2050.77	437.303	148.632	203.051	83.505
Medtr7g070480	-2.98856	1.19802e-26	1812.45	1979.77	1370.7	188.886	267.527	193.774
Medtr1g097580	-2.98838	7.21962e-28	529.491	562.991	709.587	84.6376	76.9861	65.3052
Medtr8g023060	-2.98405	9.09659e-05	1499.71	1437.06	691.022	273.524	145.311	39.6113
Medtr2g089925	-2.98348	7.18703e-05	183.722	62.5546	67.0394	13.4182	15.3972	10.7058
Medtr7g091020	-2.97027	0.000254135	237.394	269.661	233.091	8.25733	22.1335	64.2346
Medtr8g017100	-2.95416	9.31601e-15	1395.46	1461.58	1195.36	167.211	249.243	105.987
Medtr8g076920	-2.95301	7.82234e-06	191.979	581.588	555.912	34.0615	91.421	46.0348
Medtr8g063600	-2.95152	0.021058	54.7038	47.3386	40.2237	0	7.69861	10.7058
Medtr4g125520	-2.94806	0.02142	44.3823	39.7306	40.2237	0	9.62326	6.42346
Medtr0200s0050	-2.93922	7.79318e-09	150.693	191.89	231.028	38.1901	16.3595	20.341
MSTRG.10476	-2.93667	2.26876e-31	7881.47	7485.41	5370.37	823.668	1053.75	830.768
Medtr3g071420	-2.93232	2.99605e-16	7822.64	5060.16	5230.11	678.133	1098.98	595.241
Medtr7g057160	-2.93051	4.08395e-05	418.019	171.602	159.863	55.737	21.1712	21.4115
Medtr1173s0010	-2.93031	0.000220334	427.309	191.89	819.944	24.772	64.4759	99.5637
Medtr5g041040	-2.92863	1.41113e-25	3025.22	4274	2529.97	403.577	417.65	469.983
Medtr2g079050	-2.92823	9.27318e-12	140805	112504	73812.5	10227.7	21509.9	11237.8
Medtr2g043050	-2.91953	0.000407302	2397.68	413.367	1537.78	347.84	114.517	112.411
Medtr8g055950	-2.91722	0.000186788	38.1894	67.6265	61.8826	4.12866	11.5479	6.42346
Medtr4g103250	-2.91534	1.18448e-38	12662.4	10832.9	10638.6	1218.99	1533.95	1771.8
Medtr8g102550	-2.91272	6.02472e-06	732.824	978.894	2353.6	94.9593	272.338	172.363
Medtr5g092040	-2.90796	0.0318659	31.9966	33.8133	27.8471	7.22516	0	5.35289
Medtr6g004880	-2.9003	2.78167e-05	9389.44	11018.1	12917	1288.14	2761.88	413.243
Medtr5g097220	-2.89795	8.65524e-08	163.079	165.685	280.534	29.9328	36.5684	14.9881
Medtr7g066360	-2.89375	3.82159e-05	56.7681	49.8746	53.6315	10.3217	3.84931	7.49404
Medtr6g023380	-2.88578	2.56313e-15	318.933	587.506	416.676	59.8656	63.5135	55.67
Medtr5g013010	-2.88536	6.59453e-07	32385.7	43919.2	26842.6	3862.36	8152.83	1944.17
Medtr2g036650	-2.87933	5.11608e-11	326.158	385.471	283.628	52.6405	57.7396	24.6233
Medtr3g078613	-2.87108	7.19203e-14	8278.85	9215.81	5861.31	951.657	1526.25	714.075
Medtr1g067450	-2.86606	3.72117e-16	8339.75	6603.73	4339	763.803	1125.92	754.757
Medtr5g072730	-2.86049	0.00731518	50.5752	79.4612	71.1649	5.16083	20.2089	2.14115
Medtr2g084020	-2.85943	0.000520288	6042.19	6823.52	7195.91	188.886	658.231	1917.4
Medtr5g076960	-2.85195	0.0145262	380.862	5714.44	11032.6	812.315	349.324	1210.82
Medtr5g091880	-2.84829	4.07954e-07	187.851	207.106	125.828	24.772	12.5102	35.329
Medtr4g092020	-2.84601	0.000399576	10971.7	4213.98	1335.63	927.917	890.152	479.619
Medtr3g103080	-2.84282	3.67157e-42	1054.85	1128.52	1152.05	172.372	161.671	130.61
Medtr1g043700	-2.84258	0.0135829	137.276	146.242	23.7216	13.4182	25.0205	4.28231
Medtr5g034440	-2.84204	6.14587e-10	4088.33	5594.41	5560.15	948.56	842.998	334.02
Medtr4g131870	-2.84146	0.0314994	34.0608	32.1226	48.4747	7.22516	8.66094	0
Medtr3g086630	-2.83958	0.00416328	589.356	983.966	4337.97	123.86	518.694	183.069
Medtr4g082990	-2.83388	9.64707e-06	139.34	142.016	86.6356	24.772	19.2465	7.49404
Medtr8g016975	-2.83205	3.78789e-20	3557.81	3744.82	2515.53	499.568	335.852	543.853
Medtr2g018990	-2.82087	4.00158e-18	10174.9	18797.6	12359	1746.42	1752.4	2350.99
Medtr2g105720	-2.81831	2.63236e-05	90.8289	154.696	72.1963	22.7076	9.62326	12.8469
Medtr3g071990	-2.81412	1.85974e-05	1001.18	1237.57	631.202	73.2838	76.0238	259.08
Medtr4g033455	-2.81303	7.83323e-16	307.58	303.474	462.056	44.3831	56.7773	51.3877
Medtr2g019160	-2.80787	9.40341e-26	6380.73	6569.07	5538.49	663.683	1114.37	861.815
Medtr4g072780	-2.8069	1.45e-15	2316.14	2273.1	1353.17	333.39	307.944	207.692
Medtr2g103750	-2.80106	0.00318748	1871.28	654.287	531.159	165.147	245.393	27.835
Medtr8g078170	-2.80073	7.74288e-05	26654.2	8209.02	5458.04	1482.19	1467.55	2837.03
Medtr1g051810	-2.8002	1.277e-12	8496.63	12865.9	5684.94	1500.77	1405.96	976.366
Medtr1g107185	-2.79119	1.08296e-05	148.629	149.624	129.953	7.22516	28.8698	25.6938
Medtr3g099670	-2.78671	2.23863e-09	3646.57	1828.45	3838.78	663.683	315.643	370.42
Medtr1g098300	-2.7854	1.11712e-12	431.437	311.927	228.965	47.4796	43.3047	50.3171
Medtr1g075640	-2.77621	1.99643e-11	16339.9	16189.8	7623.93	2301.73	2171.01	1388.54
Medtr6g477860	-2.77387	1.5759e-06	14281.8	5126.09	5107.37	1568.89	1308.76	706.581
Medtr5g032600	-2.77302	1.04045e-07	792.689	978.049	1556.35	89.7984	143.387	253.727
Medtr4g081350	-2.76849	2.15363e-28	1965.21	2369.47	1674.95	302.425	332.003	247.303
Medtr4g035330	-2.76545	5.55571e-24	5357.87	5531.01	3581.97	681.229	824.714	622.005
Medtr4g069680	-2.76534	2.88689e-07	16631	10340.9	8510.91	751.417	2296.11	2171.13
Medtr3g084230	-2.76444	3.16051e-18	2222.21	1454.82	1423.3	217.787	310.831	221.609
Medtr7g013840	-2.75974	2.48768e-23	1858.9	1804.78	1195.36	262.17	214.599	240.88
Medtr4g088425	-2.75552	0.000134562	1710.27	1348.3	904.517	100.12	396.478	89.9285
Medtr3g092390	-2.74429	0.0017599	59.8645	102.285	169.146	5.16083	25.9828	18.1998
Medtr4g011320	-2.7384	9.70702e-08	2124.16	1520.75	1587.29	115.603	398.403	269.785
Medtr1g032290	-2.72995	0.00144223	2666.04	854.63	1399.58	230.173	452.293	58.8817
Medtr4g092560	-2.728	9.06865e-05	199.204	142.861	137.173	10.3217	18.2842	43.8937
Medtr7g070995	-2.72435	0.00251089	150.693	115.81	49.506	10.3217	7.69861	29.9762
Medtr4g132000	-2.71934	2.04688e-12	1248.9	1022.85	1864.73	258.041	144.349	225.892
Medtr1g037830	-2.71569	0.0256564	1084.79	1035.53	1319.13	17.5468	58.7019	447.501
Medtr3g105510	-2.71158	0.000184343	391.184	148.778	324.883	79.4768	27.9075	24.6233
Medtr7g079180	-2.70176	1.94913e-06	32509.5	12992.7	15582	1805.26	4982.93	2600.43
Medtr2g069420	-2.69412	5.94961e-11	13832.8	5914.79	11821.6	1250.99	1665.79	1961.3
Medtr4g122930	-2.69099	1.09322e-06	164.111	216.405	86.6356	23.7398	24.0582	24.6233
Medtr2g071750	-2.69048	6.56268e-27	11307.2	8805.82	8312.89	1466.71	1735.07	1201.19
Medtr4g116070	-2.68975	1.22848e-10	14099.1	24919.5	10014.7	2965.41	2571.34	2063
Medtr3g087700	-2.67782	0.00194129	1314.96	4510.69	10137.4	354.033	1061.45	1079.14
Medtr4g078480	-2.67639	3.6081e-10	6901.97	8685.78	4093.53	1393.42	987.347	698.016
Medtr5g036930	-2.6663	3.75073e-07	444.855	466.623	203.181	76.3803	60.6266	38.5408
Medtr8g099000	-2.66607	1.37287e-07	3253.33	1589.22	4344.16	307.585	642.834	496.748
Medtr7g085930	-2.66579	5.65547e-09	6351.83	7208.14	2604.22	998.104	702.498	846.826
Medtr8g105140	-2.663	2.6164e-05	4768.52	1635.72	1802.85	217.787	466.728	611.299
Medtr4g072740	-2.66242	3.90449e-09	4289.6	3344.98	2214.36	574.916	687.101	293.338
Medtr8g074420	-2.66211	0.000593726	1961.08	929.02	417.707	294.167	139.537	88.8579
Medtr8g107110	-2.65137	2.97858e-12	14743.2	8329.9	9155.52	1166.35	2171.01	1792.15
Medtr2g099010	-2.65116	0.0124662	10130.5	2007.66	597.167	862.891	640.909	523.512
Medtr3g104570	-2.64595	2.66654e-13	298.29	494.519	452.774	54.7048	78.9108	65.3052
Medtr8g074530	-2.64524	1.78981e-10	1484.23	1031.3	760.124	237.398	128.952	157.375
Medtr7g085990	-2.6358	0.000490347	302.419	412.522	1244.87	57.8013	99.1196	158.445
Medtr5g081040	-2.62593	2.89276e-05	11261.8	5569.89	4523.61	606.914	2005.49	846.826
Medtr7g015860	-2.62404	1.54006e-16	980.54	1583.31	1546.03	209.53	268.489	188.422
Medtr5g063650	-2.62071	9.76434e-05	66.0574	64.2452	101.075	6.193	16.3595	14.9881
Medtr7g012250	-2.6193	7.91963e-12	386.023	626.391	516.719	77.4124	61.5889	110.269
Medtr5g036480	-2.61533	1.09448e-09	8624.62	7109.24	5359.03	1296.4	1522.4	623.076
Medtr5g040960	-2.61096	0.0184916	5937.94	3038.97	3082.78	68.1229	1493.53	412.172
Medtr8g079810	-2.61089	2.29872e-10	7674.01	6609.65	5113.56	843.28	716.933	1615.5
MSTRG.3364	-2.59359	6.97632e-06	720.439	1292.51	379.546	177.533	99.1196	119.905
Medtr2g014050	-2.59204	0.00407084	136.243	66.7812	336.229	16.5147	48.1163	24.6233
Medtr4g100590	-2.58948	0.000233946	406.666	442.954	566.225	27.8685	148.198	58.8817
Medtr3g087590	-2.57207	0.0203758	17255.4	40914.1	117193	1891.96	20081.8	7515.45
Medtr4g072820	-2.56134	9.53957e-12	1308.76	744.737	662.143	163.082	138.575	158.445
Medtr4g117960	-2.53999	0.00185009	658.51	904.505	467.213	243.591	41.38	64.2346
Medtr2g067640	-2.53994	0.00116286	14026.9	6520.89	14329.9	464.475	2341.34	3191.39
Medtr5g065580	-2.53874	5.15704e-11	16165.5	7927.52	10822.2	1553.41	2615.6	1839.25
Medtr8g023010	-2.53382	4.58028e-08	188.883	189.354	105.2	27.8685	28.8698	26.7644
Medtr8g103820	-2.5242	5.57917e-08	370.541	769.252	509.5	103.217	121.253	62.0935
Medtr8g091930	-2.52316	8.13337e-14	6206.3	5865.76	3498.43	897.984	716.933	1094.13
Medtr1g099570	-2.52311	9.37585e-08	165.143	266.28	259.907	45.4153	50.041	24.6233
Medtr7g116610	-2.52287	1.85997e-19	906.225	1213.9	886.983	210.562	149.161	163.798
Medtr6g042540	-2.5226	2.58195e-18	2411.1	3416.83	2090.6	482.021	505.221	390.761
Medtr7g065700	-2.52123	0.000106459	729.728	446.335	176.365	79.4768	57.7396	98.4931
Medtr6g086805	-2.52022	9.01458e-15	8986.9	9597.9	15927.5	2191.29	2166.2	1658.32
Medtr3g027772	-2.51266	0.027598	2143.77	905.35	900.391	27.8685	137.613	526.724
Medtr3g083820	-2.51076	4.19305e-10	3819.98	2854.69	2511.4	727.677	564.886	319.032
Medtr4g130540	-2.50958	0.000168868	851.521	965.369	2626.91	174.436	421.499	184.139
Medtr8g028475	-2.50864	4.04936e-10	3904.61	2061.76	3665.51	691.551	621.663	378.984
MSTRG.181	-2.50861	9.18901e-14	350.93	492.828	471.339	84.6376	89.4963	56.7406
Medtr2g055250	-2.50779	3.45079e-06	1737.1	1497.93	1063.35	297.264	352.211	105.987
Medtr2g090605	-2.50756	0.0250748	37.1573	80.3065	258.875	10.3217	37.5307	18.1998
Medtr1g085750	-2.50649	2.10589e-06	124.89	109.893	219.683	23.7398	23.0958	33.1879
Medtr8g063410	-2.48916	2.09388e-05	2708.35	1787.03	1194.33	389.127	477.314	146.669
Medtr6g011610	-2.48896	1.65266e-14	11886.2	7593.62	6026.33	1583.34	1523.36	1436.71
Medtr2g038680	-2.48747	0.000644609	66.0574	56.6372	56.7257	7.22516	6.73628	18.1998
Medtr5g006370	-2.48346	5.91789e-07	744.178	541.858	284.66	116.635	71.2121	93.1402
Medtr5g091890	-2.47866	0.00217466	47.4788	68.4719	108.294	7.22516	22.1335	10.7058
Medtr3g065080	-2.47382	3.23628e-05	15333.6	6133.73	15580	3678.64	1673.49	1316.81
Medtr4g091090	-2.47373	0.000976921	1612.21	574.826	1169.58	119.731	97.195	387.549
Medtr0101s0030	-2.46336	0.00252611	27.868	49.8746	46.4119	5.16083	6.73628	10.7058
Medtr2g083380	-2.45963	8.51158e-07	145.533	317.845	181.522	46.4475	35.6061	35.329
Medtr7g451200	-2.45953	0.00118321	340.608	186.818	775.595	41.2866	78.9108	116.693
Medtr4g033325	-2.45602	1.5195e-05	171.336	183.437	165.02	13.4182	38.4931	42.8231
Medtr6g043810	-2.45597	2.35121e-11	1760.84	2482.74	2010.15	548.08	286.773	305.114
Medtr7g085630	-2.45056	2.2286e-08	2897.24	3171.68	1487.24	313.778	473.465	595.241
Medtr8g006780	-2.44246	1.76863e-12	5865.69	5973.96	4164.7	999.137	662.08	1283.62
Medtr2g078670	-2.4418	1.97873e-11	1179.74	1367.75	1407.83	240.495	333.927	153.093
Medtr8g090305	-2.44039	0.000118197	411.827	656.823	323.852	59.8656	47.154	149.881
Medtr7g091880	-2.43889	4.27881e-05	3877.78	8951.22	13744.1	1025.97	1508.93	2365.98
Medtr4g093890	-2.43702	1.97186e-05	366.412	706.697	415.644	50.5761	77.9484	146.669
Medtr6g070920	-2.43421	1.72382e-17	27818.4	17131.5	27912.1	4832.6	4776.03	3872.28
Medtr3g078420	-2.43307	0.0030818	13198.1	4366.98	7585.77	498.536	1107.64	3051.14
Medtr3g434890	-2.43275	0.00749435	331.319	140.325	511.562	19.6112	49.0786	113.481
Medtr2g016200	-2.42262	1.66295e-19	10285.3	6408.46	6976.23	1367.62	1453.11	1594.09
Medtr4g129580	-2.42187	6.62849e-40	4901.67	4157.34	4142.01	735.934	891.114	836.121
Medtr7g096090	-2.41723	5.50492e-20	75013.3	60792.9	52419.7	10781	14457	10000.3
Medtr2g024030	-2.41101	0.0432466	52.6395	46.4932	89.7297	3.0965	5.77396	26.7644
Medtr4g092820	-2.41007	0.000306334	1473.91	991.574	727.12	205.401	324.304	70.6581
Medtr3g085610	-2.40887	2.20647e-22	18964.7	18708	15157.1	3023.21	4122.61	2801.7
Medtr8g066310	-2.40595	2.60318e-29	3431.89	4316.26	3300.4	761.738	616.851	706.581
Medtr8g103233	-2.4053	0.0113855	3912.87	5577.5	464.119	390.159	629.361	859.673
Medtr8g103700	-2.404	0.0483286	6994.86	3352.59	2126.7	76.3803	473.465	1807.13
Medtr4g049730	-2.40072	2.91681e-16	319.966	344.05	305.287	58.8335	74.0991	50.3171
Medtr7g011630	-2.40035	1.12749e-07	169.272	205.416	128.922	22.7076	39.4554	33.1879
Medtr4g020110	-2.39846	0.0146509	19246.4	29446.3	83061.9	1634.95	13736.2	9618.06
Medtr8g017020	-2.39666	2.09022e-13	1131.23	1410.01	864.293	173.404	266.564	206.621
Medtr4g104370	-2.39372	0.00446694	18035.7	6376.34	5018.68	536.726	2838.86	2224.66
Medtr2g022140	-2.38829	7.21698e-07	1243.74	1377.05	1534.69	291.071	379.157	123.116
Medtr4g106590	-2.38592	0.00219084	3272.94	3756.65	3282.87	478.925	1320.31	173.433
Medtr2g090230	-2.38518	1.73715e-08	109.408	99.7492	100.043	22.7076	18.2842	18.1998
Medtr8g099340	-2.38216	1.61118e-12	3632.12	2678.86	4990.83	883.534	621.663	662.687
Medtr4g073770	-2.37661	4.1148e-11	2057.07	2899.49	1855.45	595.56	389.742	326.526
Medtr7g104540	-2.37505	0.0037319	333.383	98.0585	87.667	35.0936	42.3424	22.4821
Medtr8g461420	-2.3736	8.38152e-09	936.157	590.887	428.021	106.313	132.801	138.104
Medtr4g115990	-2.37223	0.0302372	17.5465	126.8	80.4473	9.28949	20.2089	13.9175
Medtr7g023590	-2.37179	0.00112251	7729.75	5949.45	4976.39	493.375	2459.71	650.911
Medtr4g081280	-2.37003	0.00106253	51.6073	115.81	48.4747	13.4182	13.4726	14.9881
Medtr1g071450	-2.35438	1.29505e-07	304.483	298.402	166.052	61.93	40.4177	48.176
Medtr4g035885	-2.34613	0.000220904	15094.1	14630.2	3727.39	2836.39	2247.03	1495.6
Medtr3g090760	-2.34441	8.63897e-06	514.009	437.037	555.912	136.246	117.404	42.8231
Medtr4g094838	-2.33767	0.00196602	140.372	43.1119	110.357	13.4182	22.1335	22.4821
Medtr6g037340	-2.33707	5.15373e-05	518.138	440.418	227.934	68.1229	119.328	47.1054
Medtr8g015950	-2.33675	0.00559776	336.48	156.386	82.5101	48.5118	48.1163	17.1292
Medtr8g076620	-2.33599	5.57897e-20	1688.59	1186	1156.17	268.363	256.941	272.997
Medtr1g070220	-2.33387	9.5656e-09	271.455	391.389	431.115	98.0558	54.8526	64.2346
Medtr5g040340	-2.33037	1.32391e-06	7995.01	7624.05	4525.68	821.604	1092.24	2091.91
Medtr0004s0650	-2.32564	8.80713e-20	10341.1	9451.65	8785.26	1470.84	1861.14	2369.19
Medtr1g077930	-2.32276	6.82353e-05	489.238	442.954	220.714	86.7019	103.931	39.6113
Medtr7g018500	-2.30501	1.16464e-08	451.048	710.079	372.327	83.6054	126.065	100.634
Medtr8g080210	-2.30175	5.60095e-14	4412.43	5348.41	2998.21	974.365	865.131	748.333
Medtr8g033380	-2.29267	0.000169206	780.303	895.206	440.398	235.334	127.989	68.5169
Medtr5g095420	-2.28848	0.00112857	57.8002	199.498	110.357	22.7076	26.9451	25.6938
Medtr2g101650	-2.28706	1.85936e-05	97.0218	121.728	112.42	16.5147	17.3219	34.2585
Medtr3g434960	-2.28333	0.0227133	127.986	71.8532	241.342	8.25733	28.8698	53.5289
Medtr4g011020	-2.28032	0.00385648	4052.21	4189.46	1407.83	304.489	397.441	1284.69
Medtr7g011170	-2.27504	6.34426e-05	291.065	766.716	293.942	107.345	98.1573	73.8698
MSTRG.12462	-2.27477	0.000158681	17064.5	4210.6	14398	1800.1	2730.12	2841.31
Medtr3g112170	-2.27118	3.17685e-05	370.541	995.801	693.085	205.401	116.441	104.917
Medtr8g072260	-2.2588	0.000868985	33206.2	11261.5	16670.1	2472.04	2775.35	7527.23
Medtr0002s0890	-2.25686	0.014231	63.9931	92.9865	36.0982	10.3217	6.73628	23.5527
Medtr8g096670	-2.25556	3.87001e-14	3311.13	2339.03	3924.39	579.045	784.296	641.276
Medtr5g082750	-2.2551	0.00481969	656.445	458.17	107.263	65.0265	81.7977	109.199
Medtr2g027130	-2.25489	4.07419e-06	1452.23	2616.3	922.05	418.027	349.324	278.35
Medtr4g101630	-2.25483	7.83808e-07	33485.9	28665.2	33853.9	3164.62	8747.55	8202.76
Medtr4g133110	-2.25282	0.00322544	5428.06	7755.92	7122.68	391.191	1108.6	2761.02
Medtr8g091995	-2.25167	0.000449461	62.961	187.664	161.926	30.965	27.9075	27.835
Medtr5g075650	-2.24838	0.0208018	27.868	136.098	48.4747	15.4825	15.3972	13.9175
Medtr3g085630	-2.24499	0.00831126	62.961	53.2559	24.753	12.386	6.73628	10.7058
Medtr3g058460	-2.24405	2.47932e-11	713.213	945.081	1071.6	140.375	197.277	238.739
Medtr1g097240	-2.24224	8.13721e-16	796.817	1247.71	889.046	214.691	201.126	204.48
Medtr8g033070	-2.24185	2.57435e-05	3265.71	6617.26	3550	1042.49	1315.5	481.76
Medtr8g015940	-2.23336	0.0206065	286.937	134.408	57.757	15.4825	30.7944	55.67
Medtr1g022495	-2.22765	2.8557e-10	2252.14	3897.82	3524.21	535.694	644.759	885.367
Medtr5g032150	-2.22704	8.18999e-16	4076.98	5828.56	6090.27	953.721	1115.34	1347.86
Medtr3g078800	-2.22541	0.0207743	10562	4299.36	6582.24	412.866	736.18	3436.55
Medtr3g091070	-2.22345	0.000309883	265.262	265.434	161.926	41.2866	25.9828	81.3639
Medtr3g088630	-2.21245	2.14954e-05	7376.75	12213.4	14845.6	2506.1	3653.95	1269.7
Medtr8g015840	-2.21064	7.6009e-41	6020.51	5263.88	5461.14	1317.04	1192.32	1108.05
Medtr5g011750	-2.20542	3.47437e-10	325.126	292.485	232.06	50.5761	56.7773	77.0815
Medtr6g017055	-2.20202	9.86476e-08	1227.22	998.337	1079.85	147.6	215.561	355.432
Medtr6g012450	-2.20122	1.5441e-20	673.992	747.273	623.982	168.243	150.123	126.328
Medtr5g032570	-2.19816	5.34504e-16	446.92	460.706	423.895	102.184	76.0238	112.411
Medtr2g020240	-2.19794	2.70458e-09	14336.5	20761.3	10535.5	2499.91	3462.45	3983.62
Medtr4g072650	-2.18673	5.71759e-08	1770.13	1442.14	1242.81	312.746	461.917	203.41
Medtr4g134730	-2.17423	6.50659e-10	854.618	1070.19	1038.6	162.05	187.654	307.256
Medtr7g110880	-2.17359	5.71263e-08	6891.64	6152.32	9647.49	1579.21	2364.44	1085.57
Medtr2g088100	-2.17149	3.24362e-15	1100.27	1327.17	911.736	229.141	293.51	218.398
Medtr1g102360	-2.17149	1.58962e-13	4702.46	3254.53	3914.07	755.545	752.539	1127.32
Medtr7g028945	-2.16643	1.41056e-06	2879.69	1949.34	1080.88	438.67	506.184	371.49
Medtr3g029620	-2.16492	1.99292e-05	887.646	928.174	925.144	212.626	305.057	93.1402
Medtr3g051530	-2.15429	0.000230804	5350.65	2355.94	3687.17	1344.91	795.844	418.596
Medtr2g065470	-2.15197	7.20119e-27	7117.68	7446.53	7960.16	1924.99	1736.04	1406.74
Medtr1g028890	-2.14926	0.00439712	223.976	231.621	68.0708	44.3831	50.041	23.5527
Medtr5g071560	-2.14684	1.95427e-12	4823.22	3022.91	2895.07	759.674	917.097	748.333
Medtr4g015600	-2.14387	9.16646e-08	616.192	1111.61	689.99	183.726	134.726	229.103
Medtr6g061850	-2.14357	0.00101912	361.251	180.056	418.739	50.5761	120.291	46.0348
Medtr8g093790	-2.14092	0.000363166	973.314	836.878	1756.43	142.439	224.222	442.148
Medtr8g090265	-2.13948	3.17774e-13	9478.2	12576	7272.23	1910.54	2285.52	2460.19
Medtr6g015310	-2.13873	8.15061e-07	956.8	1330.55	1634.73	181.661	301.208	407.89
Medtr8g079335	-2.13823	0.00513622	1135.36	490.292	403.268	65.0265	134.726	261.221
Medtr4g063710	-2.1276	0.00564636	10793.2	10869.3	20071.6	1762.94	6456.25	1330.73
Medtr6g078940	-2.12453	0.00716023	35.093	75.2345	46.4119	12.386	7.69861	16.0587
Medtr4g072830	-2.12141	3.29411e-09	2782.67	1654.31	1472.8	389.127	445.557	523.512
Medtr0015s0140	-2.12128	5.85596e-18	5614.88	8095.74	6725.6	1368.65	1518.55	1810.35
Medtr4g116210	-2.12008	1.90296e-10	5113.26	4219.05	4078.06	985.718	1387.67	710.863
Medtr3g098980	-2.11608	0.0354954	105.279	785.313	1010.75	219.851	81.7977	137.034
Medtr2g006850	-2.11567	1.84343e-06	416.987	431.119	399.142	142.439	88.534	56.7406
Medtr2g061030	-2.11554	6.36215e-10	4271.02	7036.54	7992.13	1684.49	1191.36	1578.03
Medtr3g101777	-2.11117	8.48191e-09	548.07	463.242	668.332	148.632	153.01	86.7167
Medtr4g106860	-2.11005	0.000537377	77897.2	98208.1	24712.8	13030.1	20915.2	12571.8
Medtr8g104765	-2.10942	0.00028335	6864.81	11972.4	2998.21	2059.17	1567.63	1433.5
Medtr7g059290	-2.10899	1.73317e-05	5945.17	7575.02	2573.28	1520.38	1021.03	1189.41
Medtr2g104550	-2.10837	8.9926e-05	2628.88	2926.54	1969.93	436.606	990.234	317.961
Medtr2g064950	-2.10819	0.019998	34.0608	41.4213	41.255	7.22516	15.3972	4.28231
Medtr4g120825	-2.10759	0.00060934	2699.06	5144.69	1204.65	735.934	811.241	552.418
Medtr4g081360	-2.1052	0.0121566	51.6073	71.8532	59.8198	23.7398	13.4726	5.35289
Medtr4g095430	-2.09931	3.68217e-37	14850.5	13503.3	13659.5	3224.49	3628.93	2950.51
Medtr1g028460	-2.09778	0.00744546	5790.34	5601.17	1440.83	1661.79	866.094	469.983
Medtr7g076080	-2.09561	1.91497e-06	11147.2	14750.2	6926.72	3333.9	2670.46	1675.45
Medtr7g091390	-2.09461	2.1043e-18	3367.9	3922.34	2760.99	803.025	679.402	871.45
Medtr8g064530	-2.09216	0.0441643	32163.8	14033.4	8378.9	2217.09	9406.74	1175.49
Medtr3g008840	-2.09184	0.00206201	108130	53680.3	30260.6	16026.4	21684.1	7345.23
Medtr1g071480	-2.09098	1.10522e-06	576.97	1278.14	1245.9	219.851	221.335	286.915
Medtr3g117530	-2.08955	0.0182511	594.517	956.916	162.957	70.1873	115.479	217.327
Medtr3g464580	-2.08208	1.11397e-05	10518.6	19487.4	12635.4	2807.49	2151.76	5112.01
Medtr5g060450	-2.0807	0.000586839	68.1217	65.9359	46.4119	16.5147	15.3972	10.7058
Medtr7g103520	-2.07823	0.0159415	136.243	335.597	965.368	104.249	128.952	107.058
Medtr7g085330	-2.07431	4.354e-06	248.747	162.304	141.298	39.2223	38.4931	53.5289
Medtr1g110290	-2.07327	0.000771949	2756.86	1400.71	2797.09	277.653	434.009	941.037
Medtr8g096700	-2.07073	5.07781e-08	11372.2	15632.7	7254.7	3215.2	2728.2	2211.81
Medtr3g013530	-2.07042	0.0213305	101.15	71.8532	49.506	16.5147	29.8321	6.42346
Medtr5g012400	-2.06255	1.46831e-05	3634.19	2557.13	2193.74	608.978	1011.4	386.478
Medtr0129s0120	-2.05577	0.0404284	42.318	24.5146	45.3805	8.25733	3.84931	14.9881
Medtr2g034960	-2.05031	5.7439e-13	5960.65	7142.21	4090.44	1446.06	1401.15	1303.96
Medtr2g099110	-2.04419	3.16071e-12	1517.26	2286.62	2006.03	369.515	496.56	542.783
Medtr2g027410	-2.04377	3.06337e-05	826.75	1519.06	592.01	289.006	181.88	241.95
Medtr4g081180	-2.03924	3.9878e-05	523.298	1436.22	1307.78	217.787	283.886	293.338
Medtr2g070070	-2.03783	2.14701e-12	1298.44	1437.06	2134.95	376.741	420.537	388.619
Medtr5g079290	-2.03681	8.3179e-10	637.867	841.105	496.092	165.147	135.688	180.928
Medtr3g055120	-2.03635	0.000594036	416.987	568.063	201.118	95.9914	129.914	63.164
Medtr4g084840	-2.03258	0.000641338	179.594	105.666	75.2904	28.9006	25.0205	34.2585
Medtr6g021910	-2.02953	0.0374506	165.143	81.1519	41.255	11.3538	37.5307	21.4115
Medtr7g060220	-2.02634	1.90905e-18	10275	8477.83	10988.3	1988.98	2623.3	2688.22
Medtr6g071935	-2.02568	0.00261655	3776.63	4105.78	2571.22	629.621	349.324	1588.74
Medtr5g061690	-2.02412	0.00735937	1017.7	2430.33	3831.56	240.495	856.47	692.663
Medtr4g072610	-2.02191	0.000201894	2048.81	1295.89	1168.55	373.644	555.262	181.998
Medtr2g087830	-2.02063	0.00442575	91.8611	161.458	52.6002	20.6433	25.9828	28.9056
Medtr1g110570	-2.01804	0.0203758	63.9931	44.8026	41.255	20.6433	5.77396	10.7058
Medtr7g010650	-2.01715	0.000454246	207.462	284.031	461.025	73.2838	113.555	48.176
Medtr1g053130	-2.01518	2.28745e-05	242.555	486.911	605.418	99.0879	125.102	105.987
Medtr2g078680	-2.01439	0.00021777	23657.8	16732.5	18306.9	6452.07	6111.73	1964.51
MSTRG.20592	-2.01219	0.00115019	371.573	148.778	299.099	40.2545	96.2326	66.3758
Medtr7g100100	-2.01067	0.0315987	2817.76	304.319	1308.82	497.504	225.184	376.843
Medtr3g099620	-2.0028	0.00117617	111.472	214.714	111.389	45.4153	42.3424	21.4115
Medtr5g083270	-2.0003	0.0218035	4277.22	2349.18	823.038	269.395	526.392	1066.29
Medtr4g007580	-1.99778	0.0090738	177.529	55.7919	212.463	27.8685	36.5684	47.1054
Medtr1g101330	-1.99728	1.21037e-07	11962.6	8168.44	7767.29	1576.12	2284.56	3127.16
Medtr8g068440	-1.99527	0.000141614	283.84	180.901	169.146	30.965	61.5889	66.3758
Medtr3g072000	-1.99459	0.000490349	988.797	671.193	393.986	132.117	121.253	262.291
Medtr7g072575	-1.99392	0.0295832	29794	4861.5	4686.57	3741.6	3266.14	2869.15
Medtr7g074935	-1.99177	1.1032e-13	3989.25	3876.69	2619.69	837.087	994.083	805.074
Medtr7g110090	-1.9906	8.09268e-07	483.045	572.29	374.389	84.6376	163.595	111.34
Medtr5g034910	-1.99006	4.45216e-06	1347.98	2339.88	2576.38	372.612	726.556	477.477
Medtr2g078750	-1.98974	5.42999e-11	1206.58	2028.8	1903.92	401.513	409.951	482.83
Medtr7g099820	-1.98857	7.02648e-13	42230.3	37039.9	27302.6	7260.25	9935.06	9659.82
Medtr8g062660	-1.9844	0.000152632	135.211	278.114	213.495	35.0936	64.4759	58.8817
Medtr1g096640	-1.97906	5.35531e-05	74.3146	89.6052	69.1022	22.7076	18.2842	18.1998
Medtr1g071070	-1.97776	3.70305e-08	5894.59	9573.38	5450.82	1942.54	1324.16	2044.8
Medtr2g043900	-1.97619	0.000942448	4121.36	4361.07	1982.3	474.796	740.991	1444.21
Medtr2g104560	-1.97424	0.00731518	102.183	350.813	367.17	44.3831	70.2498	94.2108
Medtr7g028590	-1.97112	0.00419544	899	4441.37	2535.12	750.385	786.221	472.124
Medtr2g086870	-1.97054	0.0152157	126.954	53.2559	45.3805	22.7076	13.4726	21.4115
Medtr7g086930	-1.97008	0.00788315	41.2859	58.3279	66.0081	12.386	8.66094	21.4115
Medtr8g086390	-1.96731	0.000181393	3934.54	2403.28	1532.62	543.951	493.673	975.296
Medtr4g088810	-1.96709	0.000545725	16174.8	18866.1	13876.1	1914.67	3460.53	7136.47
Medtr3g091010	-1.96699	9.23553e-09	211.59	193.581	219.683	45.4153	47.154	67.4464
Medtr4g120830	-1.96378	0.00570171	2510.18	5170.89	973.619	619.3	951.741	647.699
Medtr4g094958	-1.96266	1.09456e-08	7527.45	8584.34	7445.5	1253.05	2342.3	2448.41
Medtr1g107295	-1.95876	0.00145583	1779.42	775.169	1831.72	433.51	516.769	177.716
Medtr1g080310	-1.95817	7.31091e-09	1096.14	1709.26	1492.4	270.427	383.006	452.854
Medtr3g085710	-1.9562	0.00305681	1353.14	877.454	289.817	210.562	208.825	230.174
Medtr3g074720	-1.95616	1.48255e-15	18685	18058.8	13532.7	4345.42	3652.03	4959.98
Medtr5g020890	-1.9555	1.79108e-05	12073	21491.7	24835.5	5549.96	6410.06	3097.18
Medtr2g069430	-1.95336	0.00708401	7799.93	2880.89	5471.45	699.808	901.7	2569.38
Medtr4g090440	-1.95329	3.49026e-23	2271.76	2777.76	2566.06	642.007	733.293	590.959
Medtr4g114060	-1.94682	2.2375e-07	1651.43	1860.58	957.117	422.156	306.02	431.443
Medtr3g112180	-1.93828	3.03961e-08	996.022	1171.63	685.865	310.682	224.222	209.833
Medtr1g013440	-1.93802	0.00176024	798.882	344.895	276.409	92.8949	169.369	108.128
Medtr5g064640	-1.93702	0.0339085	1274.7	532.559	1601.73	123.86	152.048	614.511
Medtr5g087620	-1.93632	1.4335e-12	5107.06	6296.03	6101.62	1869.25	1146.13	1558.76
Medtr1g100613	-1.9355	1.8532e-10	279.712	316.154	236.185	76.3803	77.9484	63.164
Medtr8g018410	-1.93461	1.15515e-19	6277.52	7916.53	6743.14	1584.37	1804.36	2088.7
Medtr3g051570	-1.93305	0.000145476	3380.28	1186.85	1788.41	648.2	590.868	425.019
Medtr5g089750	-1.93231	1.91395e-06	2466.83	2273.94	1535.72	359.194	535.053	750.474
Medtr6g044600	-1.9287	4.11843e-07	563.552	1054.97	593.041	174.436	210.749	195.916
Medtr4g102840	-1.92867	0.00185009	72.2503	138.634	84.5728	17.5468	25.9828	34.2585
Medtr3g051690	-1.92701	1.10136e-06	976.411	1496.24	880.795	262.17	225.184	395.043
Medtr4g091550	-1.92364	0.00142961	2809.5	1812.39	681.739	490.279	409.951	497.818
Medtr4g030960	-1.92292	1.36724e-16	3410.21	4276.53	4950.6	1002.23	1152.87	1177.63
Medtr3g099160	-1.92067	0.0245125	23.7394	61.7092	57.757	10.3217	11.5479	16.0587
Medtr1g007580	-1.91965	0.000428695	91.8611	98.9038	68.0708	30.965	18.2842	19.2704
Medtr1g100623	-1.91376	1.84183e-05	94427	87305.9	46072.6	14711.5	28190.4	17557.5
Medtr1g107305	-1.91206	0.00180874	646.124	275.578	585.822	168.243	164.558	67.4464
Medtr5g061520	-1.90988	0.000261414	368.476	529.178	709.587	122.828	214.599	89.9285
Medtr1g066850	-1.90603	1.37964e-08	2989.1	3852.18	2130.82	949.593	787.183	657.334
Medtr4g132320	-1.90324	2.7542e-07	9114.89	7040.77	4895.94	1417.16	1842.85	2368.12
Medtr5g083110	-1.90285	3.63988e-11	3352.41	2364.39	2284.5	626.525	651.495	861.815
Medtr6g088825	-1.90222	0.025265	72.2503	155.541	59.8198	41.2866	14.4349	21.4115
Medtr8g432490	-1.90124	0.0435765	1130.2	411.677	787.971	63.9943	133.763	426.09
Medtr4g094285	-1.89832	0.00651246	2822.92	2940.06	957.117	278.685	861.282	662.687
Medtr0328s0030	-1.89606	5.97908e-06	4337.08	4133.67	2856.91	1100.29	1344.37	598.453
Medtr7g077250	-1.89482	0.0368001	63.9931	81.1519	30.9413	8.25733	24.0582	14.9881
Medtr6g088450	-1.8944	0.0411492	6835.91	2727.89	2040.06	317.907	1976.62	826.485
Medtr4g027440	-1.88954	0.00138352	101.15	135.253	68.0708	34.0615	28.8698	19.2704
Medtr3g102180	-1.88877	2.82607e-05	418.019	613.711	410.488	124.892	181.88	82.4344
Medtr2g071740	-1.88792	1.68801e-06	11584.8	9348.52	7285.64	2748.66	3291.16	1584.45
Medtr3g084250	-1.88599	5.7585e-08	6697.6	3869.93	3560.31	1258.21	1409.81	1154.08
Medtr7g451210	-1.88383	0.00257399	2082.87	1154.72	4475.14	507.826	793.919	787.945
Medtr7g063650	-1.88335	0.000188991	13739.9	7001.88	7488.82	1433.68	2794.6	3423.71
Medtr2g436900	-1.88319	1.13276e-06	54874.1	24419.9	36372.5	9391.68	9787.82	12175.7
Medtr3g008820	-1.88188	0.025456	55021.7	20279.5	11068.7	11363.1	8597.42	3474.02
Medtr4g091100	-1.88114	0.00253599	10009.8	4129.45	5377.59	829.861	1839.01	2629.34
Medtr1g064430	-1.88093	6.4599e-12	12531.3	9753.44	9153.46	2522.61	2454.89	3558.6
Medtr3g078160	-1.87555	2.40247e-13	10158.4	14472.9	10520	3149.14	2758.99	3672.08
Medtr1g041265	-1.87536	1.88945e-08	421.116	322.071	417.707	83.6054	132.801	99.5637
Medtr1g039270	-1.87247	0.000706081	272.487	787.849	583.759	110.442	157.822	180.928
Medtr5g045370	-1.87112	0.00186016	765.853	400.687	885.952	125.924	304.095	130.61
Medtr4g078710	-1.87039	1.51969e-09	10487.6	5839.55	7847.74	2148.97	2501.09	1961.3
Medtr4g072470	-1.86113	1.04439e-05	4585.83	2767.62	2610.41	797.864	1274.12	670.181
Medtr5g012490	-1.86108	8.73746e-05	9450.34	7419.48	5894.31	1245.82	1791.85	3228.86
Medtr1g075137	-1.86067	2.78274e-05	400.473	242.61	311.476	63.9943	77.9484	120.975
Medtr5g011820	-1.85855	0.0187395	407.698	125.109	254.75	105.281	32.7191	79.2227
Medtr3g058440	-1.85812	3.13454e-07	2812.6	4433.77	3068.34	796.832	763.125	1285.76
Medtr3g062540	-1.85491	0.0279286	50404.9	14504.2	8945.12	8885.92	7568.7	3962.21
Medtr4g091590	-1.8529	7.71819e-06	227.072	143.706	208.338	49.544	65.4382	44.9642
Medtr6g012690	-1.85273	1.77541e-12	1229.29	1450.59	1338.73	281.781	428.235	402.537
Medtr8g077390	-1.85147	0.029177	134.179	365.183	75.2904	59.8656	57.7396	41.7525
Medtr5g080720	-1.85008	1.51286e-05	956.8	1840.29	968.462	415.963	261.753	367.208
Medtr1g090663	-1.84802	1.44536e-06	203.333	264.589	273.315	53.6726	62.5512	89.9285
Medtr7g050405	-1.84673	0.00219102	60.8967	111.584	129.953	28.9006	33.6814	21.4115
Medtr4g072690	-1.84441	5.55082e-07	4096.59	2781.99	2735.21	882.502	1172.11	622.005
Medtr5g025800	-1.84281	5.17028e-05	2620.62	6933.41	4668.01	1130.22	1582.06	1252.58
Medtr7g102600	-1.84239	0.0276652	37.1573	31.2773	22.6903	8.25733	9.62326	7.49404
Medtr0197s0100	-1.84148	2.33737e-05	126.954	159.768	129.953	35.0936	51.0033	29.9762
Medtr3g030080	-1.83809	5.58641e-08	879.389	1096.4	822.007	208.498	222.297	352.22
Medtr7g035095	-1.83658	0.001771	382.926	910.422	1330.47	205.401	224.222	305.114
Medtr5g075490	-1.83479	1.02962e-09	13436.5	15611.6	9587.67	3085.14	3383.54	4362.6
Medtr4g075500	-1.83378	3.09803e-08	5527.15	6728	5461.14	1568.89	2232.6	1168
Medtr8g079330	-1.83348	0.00820632	1544.09	718.532	600.261	121.796	280.037	401.466
Medtr2g040910	-1.83318	4.74762e-05	581.099	1089.63	595.104	260.106	148.198	228.033
Medtr4g074080	-1.83009	1.46982e-11	4758.2	5965.51	3961.51	1420.26	1143.24	1567.32
Medtr2g072180	-1.82468	6.68927e-05	41715.2	31167.4	18329.6	11248.5	5898.1	8603.16
Medtr2g024120	-1.82407	5.06864e-05	1548.22	1235.03	946.803	249.784	276.188	527.794
Medtr8g013090	-1.82147	0.0192431	43.3502	76.9252	39.1923	18.579	9.62326	17.1292
Medtr1g108640	-1.81371	5.91201e-05	12201	5175.97	12124.9	2372.95	2577.11	3441.91
Medtr7g106340	-1.8122	0.000247185	2104.55	787.849	992.184	389.127	384.931	331.879
Medtr5g041310	-1.81098	0.00241964	1919.79	1779.42	1626.48	488.214	824.714	204.48
Medtr4g100550	-1.80972	0.000864703	16995.3	23246.6	14282.5	3573.36	3195.89	8784.08
Medtr4g094718	-1.80859	0.0172575	37.1573	31.2773	38.1609	8.25733	13.4726	8.56462
Medtr5g069320	-1.80759	0.000111509	303.451	711.769	423.895	156.889	116.441	138.104
Medtr5g006430	-1.80695	0.000840613	349.898	333.061	239.279	136.246	76.9861	50.3171
Medtr7g010950	-1.80676	0.00286237	625.481	436.191	437.303	238.43	70.2498	119.905
Medtr5g020510	-1.80638	2.58407e-09	1274.7	1241.79	884.921	367.451	352.211	252.656
Medtr7g031470	-1.8059	3.06969e-09	3905.64	5108.34	3248.83	1448.13	1041.24	1018.12
Medtr1g085120	-1.80454	0.000282589	500.591	606.103	676.583	112.506	272.338	125.258
Medtr1g022075	-1.8025	0.000543289	592.452	433.655	326.946	193.015	114.517	80.2933
Medtr4g087890	-1.80164	0.0361224	368.476	153.005	74.2591	59.8656	40.4177	70.6581
Medtr8g098895	-1.80072	1.80923e-06	856.682	471.695	553.849	168.243	156.859	215.186
Medtr8g099685	-1.80045	1.35381e-10	27137.2	20788.4	30907.2	6328.21	9201.76	7101.14
Medtr1g097850	-1.79928	0.000318235	51571.2	25108	17675.7	8958.17	10269.9	7881.59
Medtr7g083570	-1.79193	7.42635e-05	8666.94	4591.84	4239.99	1141.58	1905.41	2006.26
Medtr6g088885	-1.79167	2.42942e-05	244.619	249.373	157.801	54.7048	79.8731	53.5289
Medtr3g110045	-1.78979	2.20638e-05	970.218	711.769	533.221	195.079	286.773	158.445
Medtr7g028570	-1.78975	3.76338e-07	493.366	945.081	697.21	214.691	203.051	200.198
Medtr5g079340	-1.78947	0.00614535	9048.83	5398.29	7704.38	1215.89	1218.31	3973.98
Medtr7g114250	-1.78717	0.00788315	271.455	206.261	90.7611	59.8656	68.3252	36.3996
MSTRG.19827	-1.7865	2.06602e-10	522.266	469.159	425.958	122.828	120.291	168.081
Medtr4g072550	-1.7843	4.74758e-05	1814.51	1699.96	861.199	404.609	537.94	327.597
Medtr3g101780	-1.7835	2.91098e-08	3386.47	4123.53	4438.01	1098.22	1527.21	844.685
Medtr7g028940	-1.78001	1.05952e-11	4750.97	3913.04	3261.21	955.786	1240.44	1276.13
Medtr5g038060	-1.77332	1.17426e-08	41086.7	34147.2	35910.4	7722.67	10547.1	14244
Medtr3g091270	-1.77275	5.99353e-05	483.045	1016.09	945.772	181.661	249.243	284.773
Medtr7g106530	-1.77058	0.0057277	103.215	166.53	174.303	22.7076	64.4759	42.8231
Medtr5g013040	-1.76963	4.88203e-06	7279.73	6156.55	3415.92	1832.09	1758.17	1352.14
Medtr3g097180	-1.76931	5.94659e-09	2751.7	2268.87	2010.15	716.323	838.186	507.454
Medtr1g010140	-1.7688	0.00117088	1041.44	1694.89	3107.54	410.802	675.553	628.429
Medtr2g097520	-1.76799	7.07086e-06	2800.21	2397.36	2243.24	464.475	1042.2	677.675
Medtr3g091075	-1.7651	0.0273406	37.1573	47.3386	26.8158	10.3217	8.66094	13.9175
Medtr7g109280	-1.76164	3.09803e-08	1781.49	1060.05	1404.73	454.153	456.143	341.514
Medtr1g088640	-1.76102	0.022256	2537.02	1378.74	913.799	194.047	410.913	820.062
Medtr8g055860	-1.75959	0.000289293	638.899	506.354	572.414	130.053	267.527	109.199
Medtr8g088930	-1.75905	6.08951e-26	7703.94	8516.72	7404.25	2379.14	2102.68	2498.73
Medtr3g051220	-1.7589	0.0431087	100.118	57.4826	90.7611	43.351	19.2465	10.7058
Medtr2g012520	-1.75833	0.000733623	16849.8	17221.1	14686.8	6949.57	5343.8	2118.67
Medtr7g490310	-1.75693	5.49777e-08	14634.8	19773.2	16498.9	5176.31	6378.3	3507.21
Medtr7g079110	-1.75579	3.2151e-07	3917	4796.41	3493.27	937.207	1015.25	1662.61
Medtr5g009750	-1.75242	0.00472085	833.975	2978.1	2358.76	413.899	720.782	696.946
Medtr1g097080	-1.75107	1.68572e-06	1092.01	1661.92	955.054	303.457	459.03	339.373
Medtr2g013470	-1.74862	0.000135112	285.905	608.639	408.425	99.0879	154.935	133.822
Medtr8g016150	-1.74744	1.33334e-08	923.771	708.388	697.21	239.462	277.15	176.645
Medtr3g101960	-1.74635	0.0120961	189.915	177.52	555.912	93.9271	73.1368	108.128
Medtr8g099320	-1.74308	2.15993e-08	3587.74	3848.8	2225.71	874.244	934.419	1078.07
Medtr4g049390	-1.74204	0.000751756	2005.46	3563.07	1136.58	678.133	713.084	613.441
Medtr1g102350	-1.74203	8.91095e-08	2681.52	2497.96	1539.84	774.124	595.68	639.134
Medtr8g064370	-1.74085	0.00878106	782.367	473.386	601.292	119.731	101.044	335.091
Medtr5g027050	-1.74029	0.00354688	48.5109	60.0186	44.3492	14.4503	16.3595	14.9881
Medtr6g477770	-1.73888	0.00347491	5279.43	2656.88	4767.02	1100.29	2057.45	647.699
Medtr4g072620	-1.73562	0.000188985	4589.96	3446.42	2502.12	1078.61	1456	629.499
Medtr4g072630	-1.7345	0.00217294	4175.03	2280.71	1649.17	762.771	1168.26	504.242
Medtr5g024810	-1.72783	2.57695e-08	925.836	952.689	638.422	301.392	213.636	245.162
Medtr6g033760	-1.72732	0.0217583	285.905	146.242	180.491	23.7398	70.2498	90.999
Medtr1g085710	-1.727	6.75465e-05	369.509	298.402	217.62	68.1229	81.7977	117.763
Medtr4g072465	-1.72543	0.00037284	2899.3	2228.29	1540.88	722.516	909.398	384.337
Medtr3g077240	-1.72496	1.57622e-05	1783.55	1557.95	876.67	478.925	461.917	335.091
Medtr6g015475	-1.72395	0.0136704	99.0861	196.117	84.5728	52.6405	24.0582	38.5408
Medtr3g068200	-1.7226	0.000845431	15722.7	23380.2	41031.2	5521.06	10660.7	8098.92
Medtr3g080860	-1.72245	0.0319748	1164.26	508.044	453.805	157.921	100.082	386.478
Medtr2g020750	-1.72161	0.0031006	280.744	735.439	386.766	175.468	156.859	93.1402
Medtr2g090950	-1.72132	0.000247359	182.69	180.056	234.122	80.5089	37.5307	63.164
Medtr4g057450	-1.72119	0.0157013	2809.5	3717.77	5460.1	869.084	2237.41	528.865
Medtr3g104780	-1.71983	0.000928552	454.145	331.37	592.01	86.7019	206.9	124.187
Medtr7g022490	-1.71958	0.017346	177.529	153.005	155.738	40.2545	85.647	21.4115
Medtr6g477780	-1.71935	0.00277651	7967.14	4416.01	6648.25	1686.56	3124.67	967.802
Medtr4g072590	-1.71593	2.72865e-06	2048.81	1278.14	1343.88	457.249	604.341	359.714
Medtr1g060990	-1.71576	1.61215e-08	1418.17	1814.08	1175.77	454.153	362.797	525.653
Medtr7g106050	-1.71563	5.72685e-06	12076.1	10768.7	8536.7	2296.57	2703.17	4555.31
Medtr4g046677	-1.7141	0.00198522	1001.18	1021.16	2315.44	518.147	526.392	277.279
Medtr5g006820	-1.71179	4.30228e-06	691.538	1383.81	941.646	286.942	288.698	345.796
Medtr7g114090	-1.71123	8.45533e-05	89.7968	78.6159	91.7925	24.772	28.8698	25.6938
Medtr7g053500	-1.70852	0.000306585	4625.05	4279.07	2838.35	836.054	899.775	1857.45
Medtr3g110550	-1.70655	7.4877e-06	211.59	306.855	244.436	77.4124	96.2326	59.9523
Medtr5g096850	-1.70593	4.19046e-07	13312.6	16188.1	9649.55	3049.02	4907.86	4043.57
MSTRG.20288	-1.70592	1.91497e-06	1279.86	1483.56	906.579	398.416	452.293	274.068
Medtr8g012290	-1.70558	1.17006e-08	2853.89	3625.63	3698.51	948.56	824.714	1347.86
Medtr3g096330	-1.7048	1.43317e-10	3861.26	2852.99	4318.37	1105.45	1283.74	994.566
Medtr5g005960	-1.70478	3.55053e-06	537.749	541.858	309.413	129.021	146.274	150.951
Medtr3g088670	-1.70275	0.0191507	165.143	89.6052	298.068	74.3159	56.7773	38.5408
Medtr6g071615	-1.7016	1.02479e-09	310.676	314.463	251.656	85.6698	85.647	98.4931
Medtr3g110032	-1.70134	0.00560922	1152.91	684.719	322.821	223.98	264.64	175.575
Medtr4g006730	-1.70062	0.00364621	10972.8	4897.01	9296.82	1792.87	1726.41	4223.43
Medtr2g005940	-1.70017	0.00153524	86.7003	97.2132	64.9767	19.6112	25.0205	32.1173
Medtr4g008780	-1.6982	0.0228557	36.1251	42.2666	48.4747	12.386	8.66094	18.1998
Medtr2g082570	-1.69656	4.2651e-07	23303.8	28450.5	14557.9	6587.28	6307.09	7564.7
Medtr4g072510	-1.69602	4.78672e-05	4966.69	3028.82	2605.26	941.335	1461.77	868.238
Medtr5g032520	-1.69562	1.18629e-09	9350.22	12923.4	10594.3	3826.24	3740.56	2580.09
MSTRG.4851	-1.69388	4.13538e-07	829.846	825.044	713.712	287.974	280.037	163.798
Medtr7g085410	-1.69023	0.000142082	2802.28	3510.66	1599.66	574.916	928.645	948.531
Medtr1g015275	-1.68741	0.000160813	8674.16	4531.82	4363.75	1935.31	2242.22	1277.2
Medtr2g090710	-1.68734	2.13862e-05	2078.74	1904.53	1376.89	717.355	353.174	594.17
Medtr3g106340	-1.68661	3.72401e-06	4993.53	3031.36	3040.5	900.049	1092.24	1445.28
Medtr8g093630	-1.685	3.17479e-13	1924.95	2180.11	1566.66	536.726	643.796	583.464
Medtr1g069460	-1.6845	4.35606e-09	7606.92	5078.75	5842.74	1536.89	2222.97	2004.12
Medtr2g088020	-1.68184	0.000599066	885.582	967.905	946.803	140.375	380.119	352.22
Medtr1g013430	-1.68088	1.29424e-08	223.976	227.394	192.867	60.8978	67.3628	72.7992
Medtr3g466580	-1.68018	0.000772874	721.471	1770.97	805.505	402.545	318.53	308.326
Medtr1g079760	-1.67719	0.0123082	387.055	178.365	432.146	155.857	99.1196	56.7406
Medtr6g072480	-1.67657	0.00853753	2121.06	1430.3	1145.86	317.907	286.773	865.026
Medtr7g068500	-1.67637	0.000354826	139.34	126.8	118.608	25.8041	44.267	50.3171
Medtr1g093240	-1.67592	1.33622e-08	273074	225975	154398	70630.1	71644.2	62232.6
MSTRG.5354	-1.67518	1.42951e-07	731.792	967.905	921.019	250.816	353.174	216.257
Medtr8g074540	-1.67491	1.83999e-06	375.701	366.029	274.346	79.4768	124.14	114.552
Medtr8g102100	-1.67314	4.94367e-08	31306	35091.4	20938	9268.85	10502.8	7613.94
Medtr3g068065	-1.6728	4.19353e-05	1930.11	2828.48	1936.92	486.15	619.738	994.566
Medtr1g013110	-1.67228	6.39416e-11	15149.9	15593.8	10410.7	4022.35	4107.21	4783.34
Medtr2g075250	-1.669	2.65164e-05	18705.6	21850.1	13477	4601.4	4320.85	8070.01
MSTRG.6434	-1.6675	1.45392e-09	851.521	1276.45	902.454	341.647	301.208	311.538
Medtr7g072420	-1.6644	0.028568	5711.9	6791.4	2134.95	961.979	929.607	2726.76
Medtr3g058890	-1.66415	0.00424327	10594	8939.38	7354.74	3958.36	3397.01	1128.39
Medtr2g046620	-1.66392	0.00274292	1241.67	923.102	1031.38	169.275	545.639	293.338
Medtr4g123080	-1.66223	0.000270074	3318.35	3760.04	6014.98	1888.86	1374.2	873.591
Medtr7g103250	-1.66091	1.96921e-05	578.002	444.645	506.406	124.892	130.876	228.033
Medtr7g050415	-1.65143	0.0135009	58.8324	84.5332	70.1336	31.9971	23.0958	12.8469
Medtr1g115490	-1.65001	1.88073e-13	2730.03	2656.88	2114.32	687.422	861.282	841.474
Medtr2g044070	-1.64879	1.9936e-06	64660.9	57982.2	52815.7	26465.8	15261.5	14228
Medtr4g066240	-1.64713	0.0190782	80.5075	206.261	125.828	38.1901	63.5135	29.9762
Medtr6g077940	-1.64451	0.000617182	849.457	742.201	568.288	317.907	245.393	127.399
Medtr1g015020	-1.64434	0.0362283	262.165	418.439	509.5	56.7691	87.5717	236.598
Medtr2g031930	-1.64134	8.66326e-07	9060.19	8973.2	6482.2	3378.28	1899.63	2581.16
Medtr5g090780	-1.64101	0.0185091	477.884	946.772	1930.74	251.848	345.475	478.548
Medtr3g070560	-1.63904	0.0349976	2150.99	1582.46	1553.25	169.275	518.694	1009.55
Medtr5g030770	-1.63876	0.0227133	713.213	699.089	645.641	119.731	116.441	425.019
Medtr4g128070	-1.63819	0.04047	109.408	71.8532	70.1336	37.158	32.7191	10.7058
Medtr4g061930	-1.63679	3.07604e-05	1188	1673.76	1354.2	403.577	314.681	638.064
Medtr8g062010	-1.6362	0.00541201	143.468	153.005	111.389	37.158	26.9451	67.4464
Medtr1g070970	-1.6347	0.000337041	7196.13	6760.96	15951.3	3229.65	2999.57	3402.29
Medtr5g082520	-1.63424	0.000515484	3877.78	3377.95	1960.65	948.56	1371.31	648.77
Medtr4g057020	-1.63386	0.017108	118.697	59.1732	71.1649	34.0615	28.8698	17.1292
Medtr4g124100	-1.63103	9.76434e-05	153.79	209.642	232.06	58.8335	81.7977	51.3877
Medtr2g013230	-1.62865	3.18677e-09	4668.4	4476.88	5536.43	1344.91	2026.66	1375.69
Medtr7g013820	-1.62621	0.0235818	2033.33	1621.35	3640.76	381.901	1405	575.97
Medtr4g118770	-1.62617	0.036994	84.636	209.642	151.612	51.6083	70.2498	22.4821
Medtr4g061833	-1.62516	3.1726e-05	1269.54	1825.92	1445.99	451.056	338.739	683.028
Medtr2g030380	-1.62408	1.09315e-11	2905.49	3179.29	3058.03	954.753	1206.76	804.003
Medtr8g010480	-1.62396	0.0214945	163.079	269.661	153.675	30.965	56.7773	102.775
Medtr2g063560	-1.62277	0.000253564	307.58	500.436	292.911	105.281	156.859	95.2814
Medtr6g032830	-1.62174	1.58502e-08	16581.4	19000.5	13609	4623.07	6767.08	4593.85
Medtr7g080440	-1.62166	0.00238919	115.6	101.44	66.0081	36.1258	25.9828	29.9762
Medtr5g022350	-1.6213	2.17953e-05	47719.2	78112.9	35588.7	16145.1	18232.2	18091.7
Medtr2g065740	-1.62067	0.0120774	412.859	651.751	707.524	326.164	97.195	153.093
Medtr7g111350	-1.61952	0.000454995	10220.3	8900.5	12294	1857.9	4930	3435.48
Medtr4g124700	-1.61936	0.00158022	774.11	673.729	462.056	199.208	302.17	119.905
Medtr4g072530	-1.61924	0.00088359	3962.41	2870.75	1887.42	1012.55	1243.33	582.394
MSTRG.13942	-1.6191	4.84778e-08	2947.81	2379.61	2230.87	850.505	996.008	613.441
Medtr3g062600	-1.61606	0.00864594	334.416	197.808	157.801	89.7984	42.3424	93.1402
Medtr3g110035	-1.61438	8.27815e-05	2284.14	1496.24	1119.04	440.735	668.817	490.324
Medtr4g072540	-1.60962	0.00115378	6606.77	4792.19	2886.82	1613.28	2061.3	1006.34
Medtr7g076650	-1.60802	0.00327021	1506.93	980.585	480.621	377.773	288.698	307.256
Medtr3g034660	-1.60748	0.0017004	5378.52	4725.4	8498.54	1328.4	3168.94	1606.94
Medtr4g116080	-1.60411	7.50086e-08	1596.73	1532.59	1493.43	464.475	666.892	388.619
Medtr6g015650	-1.60388	0.00853753	248.747	277.269	239.279	55.737	52.9279	143.457
Medtr7g090020	-1.60304	1.01185e-05	5713.97	5518.33	3815.06	2258.38	1328.01	1367.13
Medtr7g078900	-1.59846	0.000929563	241.522	174.984	134.079	55.737	48.1163	78.1521
Medtr1g060550	-1.59834	0.0491435	2282.08	1535.97	683.802	269.395	895.926	321.173
Medtr2g045490	-1.59807	2.92468e-10	2978.78	2204.63	2062.75	748.32	891.114	753.686
Medtr2g072340	-1.59807	0.000437437	4438.23	7572.48	5836.56	1457.42	1486.79	2951.58
Medtr4g087380	-1.59698	0.0191643	272.487	224.858	137.173	74.3159	102.007	33.1879
Medtr6g071475	-1.59577	1.45307e-06	714.246	699.935	1106.67	325.132	255.016	253.727
Medtr4g072500	-1.59561	9.33987e-05	6404.47	4865.73	3395.29	1539.99	2133.48	1178.71
Medtr3g095780	-1.59463	5.61661e-10	1425.39	1229.96	1191.24	354.033	518.694	400.396
Medtr2g070410	-1.59319	0.00817472	5319.68	8248.75	2100.91	1703.07	1928.5	1561.97
Medtr4g072480	-1.59315	0.00112785	3680.64	2824.25	2048.31	934.11	1350.14	550.277
Medtr1g069275	-1.59266	0.0268211	174.433	162.304	70.1336	44.3831	62.5512	27.835
Medtr4g084750	-1.59155	0.00402894	289.001	455.634	345.511	130.053	169.369	62.0935
Medtr7g106080	-1.59077	0.000361834	1251.99	1233.34	794.159	250.816	313.718	524.583
Medtr3g080100	-1.59058	2.906e-06	1255.09	960.297	800.348	394.287	354.136	252.656
Medtr7g008040	-1.5904	0.047518	1052.79	703.316	221.746	238.43	288.698	129.54
Medtr5g020980	-1.58701	0.00322651	7331.34	11321.5	11118.2	1825.9	2739.74	5344.32
Medtr4g087300	-1.58456	0.0343492	9911.71	5263.88	6175.88	921.724	1846.7	4350.83
Medtr5g024780	-1.58209	9.65231e-05	28021.8	21888.2	14927.1	5503.51	6402.36	9749.74
Medtr2g021190	-1.58194	0.00608366	2995.29	2374.54	6736.95	984.686	1288.55	1770.73
Medtr2g076010	-1.57993	1.14041e-10	10661	11417.1	9110.14	3712.7	3964.78	2754.59
Medtr0049s0070	-1.57847	9.72341e-06	10504.2	15993.7	10758.3	5497.32	3199.73	3778.07
Medtr4g087090	-1.57791	0.0233486	246.683	327.143	414.613	66.0586	68.3252	196.986
Medtr1g079370	-1.57683	0.00617649	172.369	316.154	149.55	65.0265	52.9279	96.3519
Medtr4g072490	-1.57649	0.00215922	4501.19	3471.78	1976.12	1140.54	1500.27	694.804
Medtr5g017980	-1.57555	0.000131057	3373.06	3307.78	2375.26	602.785	1236.59	1199.05
Medtr1g063170	-1.57356	0.000253725	3181.08	4688.21	3473.67	955.786	956.552	1899.2
Medtr5g048740	-1.57338	0.00299603	7862.89	10962.3	10724.2	2026.14	5522.79	2379.89
Medtr7g116870	-1.57261	0.000430665	4255.54	2812.42	3044.62	656.457	1530.1	1212.96
Medtr4g128990	-1.57151	1.03031e-07	2034.36	1792.95	1244.87	548.08	638.022	520.3
Medtr1g115850	-1.5697	0.000115625	348.866	266.28	203.181	83.6054	112.592	79.2227
Medtr0040s0140	-1.56812	1.97451e-06	223.976	169.066	224.84	63.9943	69.2875	74.9404
Medtr4g127930	-1.56809	0.00493141	764.821	972.132	528.064	237.398	384.931	141.316
Medtr5g024560	-1.56628	0.00653377	190.947	313.618	129.953	60.8978	92.3833	61.0229
Medtr4g125080	-1.56298	2.75525e-05	8885.75	7384.82	4583.43	1875.45	2789.78	2392.74
Medtr1g109310	-1.56203	4.46114e-19	4256.57	3960.38	4387.47	1404.78	1584.95	1278.27
Medtr1g044210	-1.5607	0.00943141	122.825	75.2345	126.859	47.4796	23.0958	39.6113
Medtr7g018320	-1.5568	0.00574691	8504.89	3097.3	3665.51	1230.34	1969.88	1989.13
Medtr4g087360	-1.55672	0.00169496	939.254	737.129	597.167	331.325	303.133	138.104
Medtr5g024580	-1.55495	0.0365823	116.633	149.624	58.7884	30.965	53.8903	25.6938
Medtr3g051240	-1.55424	0.00297119	2907.56	6470.17	7804.42	1386.2	2435.65	2028.74
Medtr3g093400	-1.55362	0.000751527	7241.54	8012.9	15279.8	4112.15	3839.68	2449.48
Medtr1g070520	-1.55315	3.25815e-15	113005	130176	100969	39491.7	42578.1	35203.8
Medtr8g086380	-1.55301	2.15652e-05	25148.3	13105.2	14093.8	5287.79	6440.85	6110.85
Medtr8g089850	-1.54851	1.13783e-08	23486.5	14009.7	18617.4	6455.17	6419.68	6307.84
Medtr7g092460	-1.54799	0.000921919	13797.7	12155	8577.95	2532.94	3313.29	5963.11
Medtr5g043970	-1.54769	0.00191726	16651.6	7930.06	13594.6	2646.47	5926.97	4484.65
Medtr7g095430	-1.53979	0.0167838	33012.2	15856.7	7764.2	6324.08	6053.99	7100.07
Medtr7g024390	-1.53672	0.0333348	11001.7	7287.61	8779.07	2137.62	5877.89	1313.6
Medtr0014s0440	-1.53647	0.000963526	2517.41	4807.4	5308.49	1093.06	1282.78	1979.5
Medtr3g081530	-1.5359	0.000959857	14216.8	7941.05	6929.81	2223.29	3786.75	4021.09
Medtr3g099080	-1.5325	0.00185009	1020.79	1205.44	651.83	468.603	317.568	208.763
Medtr3g061390	-1.52828	6.1557e-07	672.96	722.759	531.159	276.62	202.089	189.492
Medtr5g041530	-1.5265	0.00597358	116.633	192.736	292.911	79.4768	66.4005	63.164
Medtr7g088200	-1.52582	0.010493	4106.91	3087.15	1134.51	1045.58	1037.39	809.356
Medtr4g114730	-1.52471	2.30301e-06	7924.82	10953	6849.37	2335.79	3039.99	3566.09
Medtr1g009570	-1.52215	0.0225829	153.79	129.336	76.3218	48.5118	52.9279	23.5527
Medtr3g014660	-1.52126	0.0036168	4307.15	4726.25	4471.01	1041.46	1017.18	2646.47
Medtr3g080190	-1.51947	4.51636e-06	1169.42	1027.08	744.653	299.328	424.386	301.903
Medtr1g098240	-1.51622	7.91625e-11	2631.97	2340.72	2336.07	748.32	1036.43	769.745
Medtr5g013320	-1.51512	0.000455573	837.071	775.169	560.037	155.857	321.417	282.632
Medtr8g461410	-1.51195	0.0250324	700.828	289.103	210.401	145.535	161.671	113.481
Medtr1g100733	-1.5108	0.0392516	86.7003	41.4213	50.5374	20.6433	16.3595	25.6938
Medtr4g036110	-1.51046	0.0422333	2269.69	4350.08	8141.68	827.797	2290.34	2063
Medtr3g110182	-1.50986	0.0238589	184.754	294.175	111.389	84.6376	79.8731	42.8231
Medtr4g011720	-1.50897	0.0283714	157.918	185.128	66.0081	39.2223	60.6266	43.8937
Medtr4g072670	-1.5087	0.00333397	4938.82	3972.21	2382.48	1277.82	1881.35	809.356
MSTRG.5240	-1.50856	0.00408013	682.249	934.092	596.135	215.723	158.784	403.608
Medtr4g045853	-1.50781	0.0405824	8338.71	5356.02	6538.92	772.06	2351.93	3991.11
Medtr1g102780	-1.50656	0.00523431	1101.3	765.025	1136.58	482.021	403.215	171.292
Medtr3g085460	-1.50462	8.94753e-06	961.961	943.39	799.316	322.036	408.026	222.68
Medtr4g121090	-1.50442	0.00167234	381.894	488.602	242.373	94.9593	133.763	163.798
Medtr5g054900	-1.50431	0.00305439	300.355	381.245	188.742	120.763	116.441	69.5875
Medtr1g012620	-1.50249	0.00289693	7148.65	4239.34	2412.39	1729.91	1477.17	1663.68
Medtr3g108860	-1.50046	0.00261673	1105.43	1902.84	1698.68	305.521	727.519	630.57
Medtr4g010650	-1.49895	2.2257e-05	937.189	848.713	638.422	221.916	264.64	371.49
Medtr8g079472	-1.49874	4.10659e-05	1432.62	1620.5	1211.87	331.325	636.098	541.712
Medtr3g106400	-1.49697	0.00312301	16054	12227.7	6030.45	5212.44	3811.77	3132.51
Medtr4g115150	-1.49603	0.00610697	148.629	131.026	80.4473	34.0615	53.8903	39.6113
Medtr2g012750	-1.49595	3.23364e-12	1683.43	1612.89	1654.33	561.498	690.95	502.101
Medtr8g018360	-1.49166	4.33906e-07	228.104	191.045	207.307	70.1873	71.2121	81.3639
Medtr8g076940	-1.49109	1.86097e-06	3332.8	4826	3511.83	1128.16	1739.89	1283.62
Medtr7g018290	-1.48942	0.000958946	101520	49760.5	43679.8	20869.4	26470.7	22095.6
Medtr4g072370	-1.48891	0.0369052	1349.02	558.764	395.017	226.044	390.704	203.41
Medtr4g063720	-1.48764	0.000846261	3102.63	3312.01	5517.86	1112.67	2000.68	1141.24
Medtr3g104510	-1.48706	0.0441643	63.9931	87.9145	47.4433	34.0615	22.1335	14.9881
Medtr3g110038	-1.48693	0.000159346	2035.39	1334.78	943.709	537.758	521.581	479.619
Medtr0018s0310	-1.48636	0.00669384	305.515	295.866	194.93	132.117	53.8903	98.4931
Medtr8g075350	-1.48348	0.0361874	85.6682	70.1625	50.5374	36.1258	16.3595	21.4115
Medtr7g103260	-1.48327	0.000266645	3602.19	3137.03	2812.56	824.701	901.7	1690.44
Medtr8g107710	-1.48303	0.0181768	60.8967	38.8853	54.6629	18.579	17.3219	19.2704
Medtr3g066070	-1.48142	0.00287564	186.819	405.759	239.279	83.6054	100.082	114.552
Medtr8g094980	-1.48137	0.00362911	10605.3	5050.86	7718.82	3297.77	3464.37	1609.08
Medtr7g085310	-1.47441	0.00127622	21365.4	44263.3	43092.9	14720.7	15446.3	8959.66
Medtr4g101890	-1.47177	8.40825e-07	1622.53	1868.18	1148.95	632.718	525.43	514.948
Medtr2g015750	-1.47063	0.0223147	81.5396	104.821	66.0081	44.3831	21.1712	25.6938
Medtr4g010530	-1.47039	0.0087198	392.216	147.088	257.844	107.345	82.7601	97.4225
Medtr8g099410	-1.46995	0.00731518	32937.9	42178.7	23497.8	15962.4	13894.1	5742.58
Medtr6g065650	-1.46858	0.000102477	19151.5	16926.9	9070.95	5842.06	5092.63	5379.65
Medtr3g005810	-1.46648	2.11935e-10	1297.41	1416.78	1062.32	493.375	408.026	465.701
Medtr4g009195	-1.46612	0.00425122	737.985	1869.87	1887.42	469.635	645.721	511.736
Medtr2g080080	-1.4647	0.00957939	926.868	367.719	408.425	242.559	164.558	209.833
Medtr6g079540	-1.46332	9.18269e-06	947.511	1310.26	1719.3	437.638	500.41	504.242
Medtr2g027800	-1.45974	3.19111e-11	6778.11	8188.73	7763.17	2815.75	3145.84	2301.74
Medtr7g052820	-1.45922	0.00752618	8243.76	10144	4916.57	3948.03	2988.02	1539.49
Medtr4g070420	-1.45898	1.41838e-14	3725.02	4425.31	4312.18	1689.66	1384.79	1459.2
Medtr4g106650	-1.45567	0.000237843	24312.2	12547.3	12715.8	6806.1	6079.02	5189.09
Medtr7g101250	-1.45496	7.41066e-08	1022.86	1540.19	1238.68	421.124	512.92	452.854
Medtr1g094185	-1.45193	3.65707e-05	2624.75	1951.87	1607.92	581.109	937.306	741.91
Medtr4g072640	-1.45176	0.00123628	2854.92	2063.45	1296.44	769.996	935.381	566.335
Medtr4g108730	-1.45108	0.00144897	126.954	149.624	90.7611	49.544	44.267	40.6819
Medtr5g043210	-1.45024	0.0476619	60.8967	127.645	69.1022	19.6112	39.4554	35.329
Medtr4g073720	-1.4487	2.05781e-14	2457.54	2629.83	2778.53	832.958	1042.2	1006.34
Medtr1g102450	-1.44794	4.77887e-06	1034.21	1187.69	776.626	338.55	314.681	446.431
Medtr3g452360	-1.44429	9.27493e-05	13237.3	10360.4	7269.14	4131.76	4384.36	2826.32
Medtr4g072600	-1.44002	6.88612e-05	4968.75	3790.47	3266.37	1378.97	1956.41	1096.27
Medtr4g101990	-1.43939	7.17442e-09	905.193	978.894	799.316	382.934	276.188	330.808
Medtr8g071000	-1.43836	6.8139e-08	1784.58	1453.97	1172.67	528.469	594.718	504.242
Medtr4g056600	-1.43832	9.73625e-06	11773.7	9526.89	6845.24	3568.2	3989.8	2827.39
Medtr1g069845	-1.43796	5.59727e-07	1510.03	1864.8	1279.94	689.487	503.297	525.653
Medtr5g094460	-1.43706	0.00171652	110.44	126.8	90.7611	49.544	38.4931	33.1879
Medtr2g081620	-1.43647	0.000449786	113.536	158.922	176.365	50.5761	60.6266	54.5994
Medtr4g072020	-1.43442	0.00442575	17965.5	20571.1	17107.4	3430.92	6964.36	10193
Medtr7g115570	-1.43378	6.83725e-06	5974.07	8362.87	8276.79	2063.3	2923.55	3384.09
Medtr1g011470	-1.43288	0.039223	141.404	95.5225	71.1649	44.3831	48.1163	21.4115
Medtr7g096080	-1.4301	4.29095e-05	2320.27	1810.7	1961.68	877.341	885.34	497.818
Medtr2g080100	-1.42962	0.000198045	265.262	221.477	200.087	61.93	92.3833	100.634
Medtr3g116395	-1.42875	0.0425845	692.571	689.791	364.076	360.226	185.729	102.775
Medtr2g074980	-1.42782	0.0132823	3555.75	6257.99	3466.45	1597.79	868.018	2470.89
Medtr7g109440	-1.42595	0.0426195	159.983	55.7919	115.514	34.0615	46.1917	42.8231
Medtr6g027680	-1.42548	1.14992e-07	1115.75	964.524	864.293	344.743	310.831	441.078
Medtr5g015880	-1.42498	0.00112443	3106.76	3844.57	3561.34	734.902	1391.52	1788.93
Medtr5g076270	-1.42088	5.33395e-10	22747.5	24622.8	17018.7	7691.7	7892.04	8465.05
Medtr8g063370	-1.41968	9.95109e-07	604.838	491.138	472.37	218.819	210.749	156.304
Medtr4g011880	-1.41865	2.20367e-07	12064.8	11280.1	12465.2	3951.13	5788.39	3654.95
Medtr7g106860	-1.41564	0.0163524	243.587	432.81	244.436	113.538	68.3252	163.798
Medtr3g062640	-1.41263	1.95669e-05	1566.8	898.588	1437.74	437.638	510.995	517.089
Medtr3g093050	-1.41115	8.57136e-05	44565	28426.8	23495.8	10500.2	11728.8	14051.3
Medtr8g032300	-1.40894	1.97347e-07	796.817	589.196	684.834	264.234	294.472	220.539
Medtr7g088470	-1.40803	4.62126e-06	1781.49	1937.5	1312.94	552.209	562.961	781.521
Medtr1g055135	-1.40797	0.00013873	153.79	163.994	168.114	49.544	57.7396	76.011
Medtr2g014340	-1.40755	0.0153212	2927.17	1238.41	1109.76	763.803	744.841	479.619
Medtr2g047975	-1.40733	0.00405409	1109.56	2736.34	2033.87	570.788	725.594	920.696
Medtr1g109350	-1.407	0.011487	2830.15	7824.39	5003.2	1552.38	1631.14	2721.41
Medtr2g101340	-1.40356	0.0397642	72.2503	158.922	117.577	26.8363	55.8149	49.2465
Medtr6g028110	-1.4032	0.00559947	2096.29	4826.84	2357.73	1525.54	989.271	994.566
Medtr3g069720	-1.39745	4.84984e-08	1456.36	1607.82	1113.89	471.7	561.036	553.488
Medtr1g094960	-1.39568	1.56251e-11	4654.98	4022.93	4170.88	1440.9	1894.82	1546.98
Medtr2g072400	-1.39556	1.31908e-09	715.278	734.593	880.795	262.17	299.283	324.385
Medtr2g012780	-1.39522	0.00068993	1647.31	1789.57	1254.15	747.288	668.817	367.208
Medtr3g067610	-1.39496	0.0195645	32078.1	13276.8	23174	5415.77	7197.24	13445.4
Medtr5g049240	-1.39492	0.03207	658.51	841.95	631.202	203.337	136.65	471.054
Medtr5g025160	-1.39323	8.15547e-07	6215.59	5268.11	3739.77	2062.27	1851.52	1882.07
Medtr3g078000	-1.39216	5.41797e-09	3486.59	3722	2789.87	1139.51	1468.51	1201.19
Medtr5g048670	-1.38433	0.0187274	210.558	289.103	297.036	51.6083	145.311	108.128
Medtr8g061970	-1.38385	6.13072e-05	4904.76	4158.19	3892.41	1673.14	1134.58	2157.21
Medtr3g111440	-1.38284	4.62898e-14	1320.12	1308.57	1182.99	445.896	485.012	531.006
Medtr7g056433	-1.37941	7.62288e-05	368.476	431.965	368.201	107.345	156.859	185.21
Medtr8g062980	-1.37743	0.00666396	60.8967	88.7598	78.3846	28.9006	26.9451	32.1173
Medtr5g077370	-1.37731	1.31911e-05	5917.3	7536.13	6065.52	3319.45	2008.37	2186.12
Medtr2g010810	-1.37598	0.0351374	133.147	147.088	61.8826	48.5118	49.0786	34.2585
Medtr6g445600	-1.37466	0.000129073	2244.92	4356.84	3978.02	1335.62	1277.01	1467.76
Medtr2g018780	-1.37396	0.00401264	148811	83628.7	59684.7	35767.6	45599.8	31342.2
Medtr4g097180	-1.37387	0.0018199	39100.8	19717.4	20010.8	7981.74	9976.44	12458.3
Medtr1g100777	-1.3737	0.0121742	3168.69	4137.9	2322.66	1343.88	1737	634.852
Medtr8g027440	-1.37346	1.08477e-12	2096.29	2202.09	1822.44	708.066	833.375	821.133
Medtr3g110200	-1.37256	0.00307849	1570.93	1161.49	934.427	283.846	594.718	537.43
Medtr3g070400	-1.37186	0.000348163	9109.73	4980.69	4624.69	2258.38	2560.75	2412.01
Medtr6g033260	-1.37057	0.00106253	14025.8	11846.5	11926.8	3594	7365.65	3658.16
Medtr4g109450	-1.36922	0.000247553	2415.22	2314.52	2559.87	762.771	1353.99	704.44
Medtr7g026340	-1.3691	0.000869004	31919.1	20484.1	18353.3	6287.95	11433.4	9670.52
Medtr8g031390	-1.36872	0.00927452	520.202	499.591	259.907	120.763	149.161	225.892
Medtr7g104785	-1.36826	4.14155e-09	829.846	1135.28	966.399	381.901	357.023	397.184
Medtr3g106850	-1.36783	0.00212856	5194.8	3969.68	5961.35	1119.9	2310.55	2430.21
Medtr2g069770	-1.36558	3.91768e-06	7210.58	12114.4	8014.82	3533.1	3474.96	3602.49
Medtr2g087295	-1.36444	1.36289e-06	9142.76	9736.53	5962.38	3331.83	3234.38	3082.19
Medtr7g018310	-1.3618	0.000287904	2567.98	1441.29	1841.01	617.235	949.816	708.722
Medtr3g113710	-1.35871	4.01063e-20	8678.29	8977.42	8794.54	3242.03	3311.36	3760.94
Medtr3g108190	-1.35699	0.0367584	113.536	288.258	246.499	116.635	70.2498	66.3758
Medtr4g064570	-1.35681	0.00124403	12271.2	6210.65	10909.9	4948.2	3464.37	3062.92
Medtr4g089055	-1.35473	0.00092423	1889.86	2997.55	2434.05	1215.89	620.7	1026.68
Medtr7g116580	-1.35289	0.000997511	261.133	219.786	190.805	107.345	93.3456	62.0935
Medtr3g111670	-1.3492	0.000314596	824.685	1190.23	760.124	331.325	467.691	290.126
Medtr4g089190	-1.34875	0.00439712	109.408	172.448	136.142	41.2866	57.7396	65.3052
Medtr4g114120	-1.34702	8.27815e-05	1396.49	999.182	1087.07	359.194	414.763	595.241
Medtr2g089030	-1.34635	0.000100013	1226.19	664.431	967.431	402.545	365.684	355.432
Medtr8g028815	-1.34503	1.92496e-08	619.288	752.345	775.595	282.813	312.756	249.444
Medtr1g014420	-1.34389	0.00147041	2409.03	2456.53	2240.15	532.598	1033.54	1233.3
Medtr2g092950	-1.34344	0.0232329	141.404	130.181	148.518	86.7019	41.38	37.4702
Medtr4g072660	-1.34058	0.000204139	4543.51	4437.99	3509.77	1634.95	2173.9	1123.04
Medtr7g017280	-1.34021	1.76603e-05	938.221	986.502	793.128	461.378	325.266	286.915
Medtr1g102570	-1.34013	0.0406613	1065.18	384.626	634.296	389.127	264.64	169.151
Medtr4g088490	-1.33932	1.04527e-05	1920.83	2158.98	2834.22	774.124	1115.34	842.544
Medtr4g133900	-1.336	0.00608989	19332.1	23655.8	14348.5	6073.26	5069.53	11569.7
Medtr4g133040	-1.33469	3.98333e-07	2226.34	2094.73	1466.62	756.578	742.916	795.439
Medtr2g086560	-1.33381	0.00536913	14224	6182.76	7699.22	3116.11	3298.85	4735.16
Medtr2g023540	-1.33357	0.0367245	17966.6	25069.2	49219.3	11282.6	17854	7468.35
Medtr5g084460	-1.32841	2.01039e-09	872325	776323	683638	311457	352148	265127
Medtr3g088590	-1.32465	0.0109303	6720.31	8824.42	7135.06	1535.86	3031.33	4487.86
Medtr4g120050	-1.32351	0.000808192	354.026	634.844	542.504	198.176	243.469	170.222
Medtr7g063010	-1.32183	3.3049e-06	3582.58	3874.16	3692.33	1639.08	1746.62	1073.79
Medtr4g083070	-1.31907	2.43774e-08	691.538	785.313	786.94	253.913	340.664	312.608
Medtr1g056560	-1.31871	0.00508559	12847.1	5230.07	11100.7	3504.2	3533.66	4659.15
Medtr2g104230	-1.31819	3.81142e-07	10005.6	10049.3	12073.3	4789.25	4776.03	3318.79
Medtr0035s0150	-1.31739	0.000135784	10014.9	11404.4	13805	3207.97	5627.68	5298.29
Medtr4g096840	-1.31607	0.000617182	1798	1167.4	1078.82	681.229	429.198	513.877
Medtr3g022000	-1.31385	0.00640507	712.181	620.474	305.287	243.591	219.41	195.916
Medtr1g087775	-1.31186	1.58078e-05	1302.57	1637.41	1037.56	563.563	587.981	450.713
Medtr8g059275	-1.31171	0.0469268	1256.12	1263.77	607.48	242.559	337.777	679.816
Medtr8g027040	-1.30914	0.000309883	27671.9	24418.3	27903.9	10508.5	14619.7	7153.6
Medtr8g026770	-1.30637	1.16935e-07	2650.55	3773.56	2933.23	1143.64	1388.64	1251.5
Medtr8g099565	-1.30575	0.0329494	67.0895	100.594	81.4787	31.9971	23.0958	46.0348
Medtr2g015740	-1.30187	0.00777312	327.191	502.127	296.005	152.761	102.969	201.268
Medtr8g031370	-1.301	9.07166e-08	68420	51511.1	50343.5	21138.8	26421.6	21544.3
Medtr1g087760	-1.29949	7.48164e-06	452.08	595.959	484.747	199.208	178.993	245.162
Medtr3g086340	-1.29879	5.50676e-05	18517.7	34060.1	25414.1	9701.33	10926.3	11074
Medtr6g083110	-1.29745	0.0459389	46.4466	39.7306	54.6629	22.7076	16.3595	18.1998
Medtr3g080680	-1.29718	4.06865e-06	347.833	361.802	273.315	124.892	142.424	132.752
Medtr4g072710	-1.29705	0.00721011	301.387	240.074	140.267	94.9593	90.4587	92.0696
Medtr1g086790	-1.29345	0.0029321	3708.5	4219.05	3784.12	1369.68	1025.84	2383.1
Medtr4g072270	-1.29258	0.0116018	859.778	563.836	376.452	281.781	276.188	176.645
Medtr5g032420	-1.28976	0.00118696	149225	73245.5	89105.7	45399.8	46626.6	35413.6
Medtr2g075910	-1.28972	0.00653377	2034.36	2368.62	1771.9	502.665	770.823	1252.58
Medtr3g065330	-1.2878	5.85842e-05	11458.9	15952.3	14608.4	7320.12	5509.32	4380.8
Medtr3g089977	-1.28609	0.00247866	1379.98	1140.35	1143.8	356.097	408.026	738.698
Medtr2g055690	-1.28136	0.000736369	366.412	370.255	242.373	145.535	150.123	107.058
Medtr4g132940	-1.27996	0.0364978	189.915	224.013	452.774	134.182	84.6847	138.104
Medtr3g062610	-1.27814	1.39455e-07	3341.06	2958.66	2380.42	1308.79	1213.49	1056.66
Medtr7g086340	-1.27734	7.94722e-05	478549	391967	262806	159319	168163	140075
Medtr4g130210	-1.27688	0.00027635	5919.36	11046	8754.32	4133.82	3346.01	3134.65
Medtr1g116100	-1.27687	0.00033487	255.972	300.938	333.134	91.8628	129.914	145.598
Medtr8g015770	-1.27475	0.000672825	219.847	321.226	256.813	123.86	120.291	85.6462
Medtr7g011663	-1.27289	0.000665851	2316.14	2478.51	1830.69	1175.64	953.665	612.37
Medtr1g067210	-1.27207	0.000309737	1500.74	1113.3	804.473	494.407	492.711	428.231
Medtr3g072030	-1.27138	8.63784e-05	88330.1	76680	59190.7	37245.7	23164.2	32468.5
Medtr8g006870	-1.26839	0.0458197	358.155	1103.16	1090.16	281.781	407.064	370.42
Medtr3g072105	-1.26773	0.0119127	331.319	610.33	614.7	174.436	298.321	173.433
Medtr7g106870	-1.2638	0.00907411	3196.56	5440.56	2852.79	1691.72	1038.35	2055.51
Medtr4g072450	-1.26365	0.00297119	2844.6	1938.35	1877.1	871.148	1268.35	633.782
Medtr1g018420	-1.26359	0.0365629	6511.81	2158.98	3768.65	1535.86	1314.54	2330.65
Medtr2g090340	-1.26174	0.000346465	19121.6	13913.3	11871.1	5078.26	8012.33	5636.59
Medtr3g084190	-1.26039	0.000211057	3195.53	2158.98	2269.03	864.955	1351.11	965.66
Medtr3g065890	-1.25981	0.00129916	337.512	287.413	381.609	98.0558	174.181	147.74
Medtr5g056935	-1.25761	0.00099783	223.976	206.261	231.028	70.1873	86.6094	119.905
Medtr4g072680	-1.25284	0.017033	6039.09	4526.75	3289.06	1752.62	2873.51	1187.27
Medtr5g068530	-1.24999	0.00333628	361.251	636.535	457.931	154.825	204.975	252.656
Medtr5g026930	-1.24926	2.51061e-05	69041.3	68379.7	50205.3	20256.3	30623.1	28048
Medtr4g132963	-1.24786	0.0290461	185.786	207.952	408.425	129.021	85.647	123.116
Medtr2g024330	-1.24767	5.15373e-05	2646.42	2124.32	1706.93	752.449	910.361	1065.22
Medtr4g129820	-1.24671	0.0288874	64297.6	37367	47845.5	12162	17178.5	33664.3
Medtr3g093780	-1.24609	0.0155684	1598.8	911.268	1267.56	319.971	516.769	755.827
Medtr3g014615	-1.2459	0.00125228	3021.09	3803.99	5332.21	1268.53	2065.15	1792.15
Medtr8g101600	-1.24506	0.000638169	7731.81	7916.53	7134.03	3364.86	4182.27	2064.07
Medtr3g117290	-1.24466	1.39914e-08	208434	205016	180285	68664.8	94193.5	87701.7
Medtr8g058520	-1.24342	0.0286617	921.707	524.106	1401.64	476.861	441.708	283.703
Medtr7g026520	-1.24238	0.000191528	3538.2	2093.89	2470.15	992.944	1333.78	1097.34
Medtr3g073100	-1.24147	0.00224271	14485.1	14489	9947.62	7162.2	5726.8	3572.52
Medtr5g081560	-1.24088	0.000115513	1672.08	2192.79	2273.15	947.528	1013.33	635.923
Medtr0101s0020	-1.24004	0.00219084	583.163	913.804	668.332	280.749	231.921	404.678
Medtr7g021530	-1.2399	2.96379e-07	13111.4	12881.2	9144.18	4646.81	5025.27	5205.15
Medtr3g064050	-1.23887	2.94468e-05	6405.5	6127.81	4736.08	2121.1	2113.27	3083.26
Medtr7g066880	-1.23855	0.00497213	204.365	235.002	184.616	82.5733	63.5135	118.834
Medtr7g106750	-1.23797	8.11337e-07	3588.77	4217.36	2916.73	1417.16	1424.24	1705.43
Medtr5g047060	-1.23751	0.000730487	1179.74	1278.14	857.073	392.223	396.478	617.723
Medtr0004s0510	-1.23668	0.0113762	2285.17	2057.54	2640.32	677.101	1552.23	733.345
Medtr7g113280	-1.23665	0.00862932	242.555	236.693	138.204	99.0879	93.3456	69.5875
Medtr7g108200	-1.23525	0.0130331	15499.7	15398.6	8474.82	5957.66	7349.29	3417.28
Medtr3g094090	-1.23447	0.00224271	12141.1	16181.3	8168.5	4616.88	6502.44	4389.37
Medtr1g070180	-1.23309	0.000450752	8968.32	13573.5	8249.98	5266.11	4342.02	3491.15
Medtr1g077470	-1.23296	0.0125352	11104.9	6058.49	4820.65	2387.4	3090.03	3875.49
Medtr4g014120	-1.2328	0.00853753	370.541	530.868	333.134	156.889	127.027	241.95
Medtr8g076990	-1.23228	0.00978505	162.047	156.386	141.298	90.8306	57.7396	47.1054
Medtr4g072460	-1.23014	0.0176387	3907.71	3045.73	2222.62	1436.77	1748.55	725.851
Medtr7g055857	-1.23001	0.0357969	699.796	1590.07	1818.32	395.32	611.077	745.122
Medtr8g028565	-1.22947	0.00175114	361.251	410.831	232.06	127.989	155.897	144.528
Medtr1g087330	-1.22652	0.00706851	3645.54	1836.06	2683.64	818.508	1183.66	1487.03
Medtr0449s0040	-1.22558	1.71241e-05	7514.03	5718.67	7240.26	2315.15	3554.83	2884.13
Medtr1g060890	-1.22506	6.79948e-06	2940.59	2996.7	3412.82	1005.33	1514.7	1479.54
Medtr3g005220	-1.22505	0.0355932	220.879	291.639	467.213	171.34	159.746	87.7873
Medtr0271s0070	-1.22499	0.00343238	2216.02	2335.65	1934.86	1051.78	1177.89	544.924
Medtr2g025780	-1.22263	0.00657977	120175	186169	185839	46322.6	64963.8	99615.1
Medtr2g055760	-1.22215	0.0311327	208.494	274.733	127.891	62.9621	94.308	104.917
Medtr3g103330	-1.22201	0.0113295	979.507	1055.82	718.869	365.387	568.735	246.233
Medtr5g044530	-1.21941	2.69952e-14	17925.3	19052.1	19150.6	7974.51	8819.72	7309.9
Medtr5g098310	-1.21862	2.65863e-05	17594	13198.2	15453.1	5087.55	7979.61	6803.52
Medtr2g075060	-1.2178	0.0256174	1551.32	1572.32	902.454	355.065	518.694	857.532
Medtr7g102430	-1.21675	7.91499e-05	19949.3	18877.9	11695.8	7253.03	7606.23	6878.46
Medtr4g031140	-1.21663	0.00759769	2781.64	2513.17	2255.62	1542.06	632.248	1074.86
Medtr4g088500	-1.21657	0.0107547	6738.89	3187.75	7767.29	2216.06	2421.21	2976.2
Medtr4g069140	-1.21657	0.000248164	495.43	694.863	634.296	289.006	200.164	296.55
Medtr1g088660	-1.21443	0.00456692	4414.49	2966.27	2571.22	1142.61	1180.77	1965.58
Medtr3g084240	-1.21426	0.00133618	4554.86	2656.03	2350.51	1298.46	1387.67	1434.57
Medtr3g102120	-1.21391	6.44797e-14	6210.43	5835.33	5241.45	2616.54	2444.31	2391.67
Medtr5g021760	-1.21268	0.00283857	11763.4	6356.9	9034.85	2863.23	4021.56	4831.51
Medtr4g051648	-1.21157	0.000347726	12478.7	11591.2	7499.13	3685.86	5302.42	4643.09
Medtr3g084200	-1.20902	0.00355168	6696.57	3714.39	3200.36	2056.07	2047.83	1783.58
Medtr4g108850	-1.20804	0.00473813	370.541	639.916	366.138	230.173	201.126	164.869
Medtr1g106430	-1.20663	0.0141229	484.077	404.914	240.311	198.176	122.215	169.151
Medtr8g105230	-1.20607	0.0311853	131.083	92.9865	71.1649	39.2223	38.4931	50.3171
Medtr4g058930	-1.20534	4.47376e-12	7123.88	8715.37	8598.58	3631.16	3398.94	3568.23
Medtr1g108460	-1.20531	0.000933312	5776.93	7283.38	4287.43	2685.7	2953.38	1884.22
Medtr0076s0010	-1.20482	2.7739e-05	390.152	447.181	392.954	141.407	194.39	198.057
Medtr2g025160	-1.19914	7.21375e-05	4874.83	3802.3	3837.75	1567.86	2329.79	1552.34
Medtr1g070190	-1.19473	0.0029671	9145.85	5996.78	7888.99	2670.21	4704.81	2686.08
Medtr0076s0020	-1.1929	2.07936e-06	16409.1	18212.7	18043.9	6194.03	7422.42	9421.08
Medtr3g096640	-1.19151	0.00133773	165.143	177.52	145.424	84.6376	58.7019	70.6581
Medtr2g019350	-1.19145	1.17666e-08	826.75	1001.72	857.073	422.156	365.684	388.619
Medtr7g092070	-1.19145	2.01092e-07	19396.1	18122.2	14486.7	7731.95	8380.9	6657.92
Medtr4g103300	-1.1905	0.0113458	100.118	96.3678	123.765	38.1901	43.3047	58.8817
Medtr4g051532	-1.19034	1.00436e-05	6503.56	7794.8	6978.29	3907.78	2828.28	2587.58
Medtr7g108820	-1.18731	0.0350444	1001.18	586.66	1519.22	537.758	507.146	319.032
Medtr3g030250	-1.18627	0.0117333	113.536	165.685	168.114	53.6726	59.6642	83.505
Medtr2g093720	-1.18529	0.0219093	234.297	169.066	118.608	84.6376	83.7224	61.0229
Medtr0690s0010	-1.18507	0.00155586	1691.69	3329.76	2962.11	1227.25	1087.43	1196.91
Medtr3g465870	-1.17975	0.0146606	129.018	156.386	120.671	78.4446	43.3047	57.8112
Medtr1g071360	-1.17874	0.0165434	289.001	254.445	192.867	76.3803	150.123	98.4931
Medtr5g036950	-1.17797	0.00867751	37450.4	39688.3	18214.1	16206	14481.1	11456.2
Medtr2g022850	-1.17705	0.0244302	119.729	225.704	127.891	72.2516	62.5512	74.9404
Medtr4g089025	-1.17407	0.000139349	459.305	592.578	552.817	287.974	193.428	230.174
Medtr4g014900	-1.17344	0.00322297	978.475	1446.36	1047.88	401.513	440.745	698.016
Medtr3g090860	-1.17284	0.0259198	744.178	415.903	758.061	180.629	375.307	294.409
Medtr8g090210	-1.17212	4.09952e-07	813.332	873.228	837.477	328.229	351.249	441.078
Medtr5g055800	-1.17162	0.0270736	1060.01	1660.23	1698.68	354.033	783.334	824.344
Medtr8g089180	-1.16998	2.38506e-05	8008.43	6979.9	8473.78	3064.5	4410.34	2951.58
Medtr2g016470	-1.16995	0.0016335	1831.03	2048.24	1145.86	620.332	741.954	871.45
Medtr4g091290	-1.16971	0.000475861	61560.3	84787.6	45290.8	28825.3	29828.3	26532.1
Medtr5g063620	-1.16843	0.000155131	550.134	462.396	486.809	180.629	277.15	208.763
Medtr6g032820	-1.16766	0.000264526	14252.9	16598.9	10772.7	6292.08	7366.61	4870.05
Medtr3g116510	-1.16634	0.00212488	23068.5	16932	12663.2	5986.56	8483.87	8993.92
Medtr1g014690	-1.16594	4.63283e-14	8142.61	7137.14	7483.66	3492.85	3492.28	3159.27
Medtr7g085390	-1.16559	0.0244436	894.871	695.708	617.794	194.047	309.869	480.689
Medtr1g023180	-1.16494	2.88919e-05	2373.94	2735.49	1832.75	1131.25	1080.69	884.297
Medtr8g086820	-1.16216	0.0142982	2123.13	848.713	1583.16	687.422	697.687	649.84
Medtr8g041410	-1.15939	0.0011669	28229.2	17827.2	16346.3	7590.55	10044.8	10302.2
Medtr8g018320	-1.1585	0.000448372	364.348	321.226	392.954	141.407	203.051	138.104
Medtr8g015980	-1.15747	0.00550105	13695.6	8610.55	6128.44	4495.08	4112.02	4139.92
Medtr6g090080	-1.15688	0.00711056	1618.41	1755.75	828.195	566.659	672.666	645.558
Medtr5g064080	-1.15495	0.000715535	33321.8	26551.9	23467.9	9098.54	12665.2	15663.6
Medtr5g061930	-1.15444	0.0221816	567.681	689.791	631.202	179.597	236.732	432.513
Medtr7g086690	-1.15431	6.88549e-05	5383.68	7538.67	8073.61	2639.25	3234.38	3559.67
Medtr1g040675	-1.15404	2.5402e-08	51208.9	39935.2	42357.6	17940.1	21659.1	20391.3
Medtr5g095530	-1.15322	2.97766e-07	3783.85	3731.29	2824.94	1485.29	1672.52	1491.31
Medtr8g099045	-1.15179	0.0185229	743.146	1410.01	1890.51	654.393	602.416	563.124
Medtr1g016070	-1.15163	0.00340537	7599.7	5821.8	3900.66	2995.35	2722.42	2079.06
Medtr4g125620	-1.14941	0.0457005	428.341	240.074	326.946	100.12	127.027	221.609
Medtr6g034060	-1.14738	4.09121e-07	6434.4	8132.94	5733.42	3002.57	3156.43	3006.18
Medtr2g010935	-1.1449	0.000113727	419.052	412.522	566.225	187.854	231.921	211.974
Medtr4g106750	-1.14453	0.000671666	23751.8	26934	15699.6	9368.97	11843.3	8816.2
Medtr8g090330	-1.14441	0.00128622	10615.6	9188.76	5505.48	4025.45	3694.37	3729.89
Medtr4g024000	-1.14362	2.64764e-05	2786.8	2965.42	3775.87	1371.75	1709.09	1231.16
Medtr4g086240	-1.14337	2.97131e-06	10035.6	6685.73	8275.76	3797.34	3886.84	3631.4
Medtr1g111830	-1.14101	5.86924e-05	3870.55	3131.95	2446.42	1299.5	1569.55	1415.3
Medtr8g031380	-1.13938	0.00161554	137.276	180.056	166.052	67.0908	82.7601	69.5875
Medtr2g426070	-1.13912	1.81103e-09	961.961	1071.88	1068.51	432.478	465.766	510.665
Medtr2g071760	-1.13539	0.000517845	9948.86	7811.71	7707.47	3056.24	5065.69	3470.81
Medtr2g073650	-1.13295	0.0136541	20216.7	21776.6	11790.7	6267.31	6995.15	11262.5
Medtr8g070540	-1.13244	0.00208528	27570.7	29573.1	24604.5	17473.5	9351.89	10463.8
Medtr2g075410	-1.13204	0.000272976	10033.5	6357.74	7294.92	3121.27	3443.2	4242.7
Medtr5g007860	-1.13194	1.91535e-08	3477.3	3947.7	3656.23	1485.29	1927.54	1643.34
Medtr8g097280	-1.12851	0.0104733	842.232	754.036	651.83	210.562	451.331	366.137
Medtr2g028220	-1.12838	4.31717e-06	351.962	364.338	323.852	149.664	176.106	149.881
Medtr7g111380	-1.12701	0.00186222	27616.1	22479.1	26327.9	9285.36	16297	9408.23
Medtr7g075740	-1.12593	0.0114119	406.666	293.33	204.212	144.503	143.387	126.328
Medtr5g095190	-1.12415	0.0450869	325.126	267.125	282.597	112.506	205.938	82.4344
Medtr7g028740	-1.12192	3.5984e-10	3730.18	4366.98	4230.7	2012.72	1716.79	1935.6
Medtr2g095260	-1.12172	8.21146e-06	2260.4	1833.52	1583.16	795.8	948.854	863.956
Medtr4g072720	-1.12009	0.0276652	4770.58	3902.9	2259.74	1726.81	2177.74	1125.18
Medtr4g133660	-1.11972	0.0169687	23266.7	10393.4	23190.5	9247.17	7345.44	9568.82
Medtr4g105740	-1.11956	1.04485e-05	8352.13	10510	6903	3828.3	3864.7	4165.62
Medtr6g084470	-1.11933	0.0434537	56071.4	79367.4	28947.6	24657.4	31778.9	19231.8
Medtr5g078330	-1.11931	0.00024217	7379.85	9234.4	5771.58	3556.84	3855.08	2892.7
Medtr8g099195	-1.11751	4.08894e-08	4458.87	4987.46	3961.51	2228.45	2105.57	1845.67
Medtr6g014020	-1.11606	0.0381428	2405.93	1634.87	2834.22	592.463	1456.96	1121.96
Medtr1g098680	-1.11527	0.00560922	593492	426316	467750	264616	277855	144191
Medtr2g049330	-1.11218	0.000186788	3722.95	4301.89	6025.3	2355.4	1980.47	2163.64
Medtr5g032070	-1.11212	0.000296248	4831.48	7126.15	8134.46	3236.87	3258.44	2799.56
Medtr3g090660	-1.11175	0.00798372	1148.78	766.716	761.155	467.571	487.899	282.632
Medtr6g012810	-1.11107	0.000235291	716.31	809.828	527.033	331.325	286.773	332.949
Medtr4g099130	-1.11058	0.0396622	6127.86	3657.75	4828.9	1276.79	2196.03	3295.24
Medtr1g109280	-1.11044	7.40382e-06	2020.94	1874.1	2021.5	1053.84	963.289	722.639
Medtr5g013230	-1.10858	0.0267697	10227.5	5702.61	5975.79	3437.11	4538.33	2182.91
Medtr5g015260	-1.10828	0.000671577	4090.4	4245.26	6880.31	2349.21	2312.47	2395.95
Medtr6g049050	-1.10604	7.98284e-09	7697.75	7381.44	6922.59	3181.14	3125.64	3915.1
Medtr0103s0090	-1.10532	0.00574691	2851.82	4207.22	2936.33	1892.99	1709.09	1043.81
Medtr3g084160	-1.10436	0.00180427	3277.07	2174.19	2067.91	976.429	1426.17	1094.13
Medtr4g097790	-1.1041	0.0383965	28971.3	22795.2	16210.1	5907.09	11297.7	14417.5
Medtr1g098700	-1.10388	0.00766777	12452.9	7547.12	10070.4	5205.21	5666.18	3118.59
Medtr5g075100	-1.10372	0.00114762	44803.4	33361	32140.8	17038	21513.8	12774.1
Medtr8g092020	-1.10329	0.000383064	1523.45	1151.34	993.215	584.206	640.909	481.76
Medtr7g057540	-1.10279	0.000837618	1225.16	1972.16	1288.19	715.291	614.926	759.039
Medtr5g033700	-1.10237	5.51732e-09	1212.77	1311.95	1191.24	568.723	636.098	525.653
Medtr2g037850	-1.10161	0.000414874	32324.8	55662.6	46292.3	20468.9	22923.6	19181.5
Medtr2g071620	-1.09905	0.000200851	6564.45	6762.65	4633.97	2558.74	2489.54	3336.99
Medtr8g089030	-1.09823	0.0101845	312.74	456.479	261.969	154.825	134.726	192.704
Medtr3g107350	-1.09819	0.000948379	264.23	307.701	214.526	109.41	131.839	126.328
Medtr2g079800	-1.09596	0.00881943	191.979	139.48	135.11	71.2194	62.5512	84.5756
Medtr5g081740	-1.09568	0.0113902	2477.15	4175.94	4756.71	1611.21	2287.45	1439.93
Medtr0020s0020	-1.09549	0.00223283	4104.85	4219.05	4636.03	2166.52	2560.75	1337.15
Medtr8g014610	-1.09502	5.55088e-05	8789.76	9513.36	6361.53	4336.13	3538.47	3672.08
Medtr4g100700	-1.09232	3.27541e-06	1857.86	2514.86	1918.36	1051.78	940.193	959.237
Medtr1g110790	-1.09129	0.0315614	1801.1	1207.98	836.446	503.697	808.354	492.465
Medtr2g016500	-1.09105	0.0206918	399.441	446.335	221.746	155.857	194.39	150.951
Medtr2g080130	-1.09031	0.00585934	7359.21	5091.43	4606.12	2024.08	2481.84	3505.07
Medtr2g086920	-1.08983	0.0084039	19104	9015.46	12619.9	6352.98	5568.98	7217.83
Medtr1g097110	-1.08906	6.97264e-05	7463.45	6808.3	6035.61	3390.66	3703.03	2451.62
Medtr8g016320	-1.08821	1.03838e-05	2673.26	2536.84	2010.15	997.072	1112.45	1286.83
Medtr7g094880	-1.08699	0.00965079	4133.75	4093.94	2440.24	1352.14	1454.08	2216.09
Medtr4g022850	-1.08683	0.000452386	2990.13	3143.79	2340.19	1360.39	1022.95	1606.94
Medtr7g102880	-1.08442	0.00640507	4225.61	5008.59	4490.61	2518.48	2627.15	1326.44
Medtr4g072730	-1.08365	0.0479327	2842.53	2419.34	1455.27	1060.03	1465.62	643.417
Medtr6g047750	-1.08317	1.91497e-06	21716.4	16876.2	18161.5	7709.25	9106.49	9971.35
Medtr4g100810	-1.08053	1.42527e-09	1873.35	1809.01	1917.33	979.525	865.131	802.933
Medtr1452s0010	-1.07847	0.000884497	259.069	344.05	372.327	137.278	169.369	155.234
MSTRG.16162	-1.0778	0.000102779	5114.29	7553.88	5213.61	2561.84	2867.73	3042.58
Medtr2g075860	-1.07618	0.00204264	2074.62	3551.24	3157.04	1207.63	1636.92	1321.09
Medtr4g094660	-1.07596	0.0405205	5484.83	7041.61	4586.53	3445.37	3244	1428.15
Medtr4g123810	-1.0732	0.00245712	12254.7	10480.4	18301.8	5924.63	7700.53	5877.47
Medtr7g029620	-1.07315	0.0182511	3823.07	6875.93	8016.88	2331.66	2920.66	3643.17
Medtr2g007860	-1.07091	0.0471042	265.262	174.984	220.714	123.86	63.5135	127.399
Medtr1g075790	-1.06684	0.00195931	4245.22	6328.15	4115.19	2064.33	2055.53	2892.7
MSTRG.18724	-1.06514	0.00144223	2265.56	2593.48	1690.43	809.218	1188.47	1132.67
Medtr1g070170	-1.06506	0.0277762	362.284	185.128	339.323	118.699	155.897	148.81
Medtr3g005460	-1.06443	2.48931e-05	659.542	648.369	530.127	310.682	255.016	313.679
Medtr8g033220	-1.06406	0.00124403	2446.19	2909.63	2197.86	1333.56	868.981	1411.02
Medtr3g029640	-1.0627	4.26982e-05	695.667	636.535	877.701	366.419	366.646	324.385
Medtr4g127490	-1.06073	3.66946e-06	2225.31	2060.92	1724.46	883.534	1085.5	912.132
Medtr2g025740	-1.06034	8.48501e-05	742.114	1041.45	747.748	414.931	402.252	397.184
Medtr5g011690	-1.06033	0.00198522	808.171	637.38	479.59	290.039	340.664	292.268
Medtr3g460780	-1.05816	0.00135249	1856.83	1649.24	1100.48	659.554	805.467	747.263
MSTRG.17995	-1.05684	0.000159346	5365.1	3453.18	4584.47	2292.44	2228.75	1920.62
Medtr0072s0040	-1.05606	0.0490727	436.598	252.754	383.672	106.313	204.975	204.48
Medtr1g101945	-1.05529	0.000295184	3291.52	2639.13	2075.13	1329.43	1376.13	1146.59
Medtr8g059125	-1.05464	0.00331156	3670.31	5531.85	6011.89	1881.64	2703.17	2739.61
Medtr2g079700	-1.05343	0.00449705	494.398	873.228	633.265	301.392	299.283	363.996
Medtr1g113850	-1.05179	0.00679532	5950.33	4363.6	4202.86	1772.23	2059.38	3171.05
Medtr5g066650	-1.05177	0.00734699	2133.45	2231.68	1297.47	750.385	857.433	1124.11
Medtr1g081950	-1.05084	0.00118487	11722.1	9920.81	6655.47	4199.88	4865.52	4593.85
Medtr8g069625	-1.05061	0.00541712	471.691	508.89	296.005	199.208	221.335	195.916
Medtr7g077800	-1.05017	8.73809e-08	8040.42	10122.8	9159.65	4304.13	4802.97	4087.46
Medtr1g054675	-1.04852	0.0108014	7344.76	6212.34	7462	3246.16	4708.66	2206.46
Medtr2g082090	-1.04828	0.0198931	18742.8	9243.7	13194.4	7490.43	7596.6	4825.09
Medtr2g055910	-1.04545	0.0303937	88.7646	147.933	143.361	60.8978	64.4759	58.8817
Medtr4g103810	-1.0442	4.39945e-05	30359.6	20634.5	24421.9	13100.2	10901.2	12568.6
Medtr3g109935	-1.04372	0.00720066	1044.53	1153.88	733.308	531.565	544.677	345.796
Medtr7g031800	-1.04124	0.00659458	426.277	448.871	274.346	195.079	204.013	159.516
Medtr6g022830	-1.03919	0.0165606	29812.5	55587.3	27697.6	20169.6	19159.9	15704.3
Medtr1g013450	-1.03852	0.0301651	11694.2	7461.74	8098.36	5971.08	4580.67	2716.05
Medtr4g111780	-1.03848	0.0319593	238.426	176.674	129.953	92.8949	74.0991	98.4931
Medtr4g072090	-1.03812	0.00669384	10835.5	6911.43	6095.43	3110.95	4093.74	4405.42
Medtr7g109290	-1.03803	0.04133	114.568	109.893	80.4473	38.1901	56.7773	53.5289
Medtr7g062540	-1.03395	0.0079901	657.478	777.705	702.367	230.173	378.194	435.725
Medtr7g116600	-1.03387	0.00524675	6403.44	4668.77	4560.74	2876.65	2986.1	1771.8
Medtr3g084150	-1.03296	0.0461043	5501.34	2663.64	2279.34	1518.32	1843.82	1741.83
Medtr3g100710	-1.03046	0.000132705	2462.7	3389.78	2994.08	1262.34	1701.39	1367.13
Medtr1g086990	-1.03003	0.008502	1394.43	1088.79	1375.86	429.381	821.827	638.064
Medtr6g025320	-1.02958	0.0163427	115871	64724.5	72131.3	35988.5	53965.3	33844.2
Medtr4g118760	-1.02828	4.9151e-05	650.253	716.841	551.786	289.006	301.208	351.149
Medtr1g089865	-1.02593	0.00405409	7833.99	10296.1	10042.5	6238.41	3774.24	3823.03
Medtr7g098650	-1.02526	0.0170767	1596.73	1344.92	1763.65	505.761	741.954	1064.15
Medtr5g010680	-1.02391	0.0438001	3626.96	4980.69	3394.26	1555.47	2997.65	1348.93
Medtr8g028765	-1.02364	0.0141139	1277.8	1278.99	1996.74	527.437	854.546	857.532
Medtr5g094450	-1.02286	0.017718	8211.76	6126.12	3801.65	2507.13	3190.11	3229.93
Medtr4g084870	-1.02283	6.91049e-05	20599.6	28541.8	29500.4	11503.5	13646.7	13553.5
Medtr1g484830	-1.02254	0.00212496	1558.54	1271.38	1153.08	483.054	722.707	754.757
MSTRG.22819	-1.02151	0.00731518	3530.97	4247.79	2733.15	1549.28	1357.84	2271.76
Medtr7g110830	-1.02127	0.0462127	473.755	432.81	590.978	169.275	365.684	202.339
Medtr1g041155	-1.02089	0.00447642	43075.6	61448	63576.1	30192.9	32677.7	19970.5
Medtr8g006710	-1.02069	0.00721231	2900.33	3973.06	2533.06	2020.98	1301.07	1314.67
Medtr7g099610	-1.01915	0.00453823	705.988	747.273	776.626	264.234	480.201	355.432
Medtr1g063940	-1.01887	0.0314994	13542.8	9236.1	6347.09	4082.22	6217.59	4073.55
Medtr4g096660	-1.01798	1.41774e-08	38743.7	34627.3	30449.3	17446.7	16694.4	17126
Medtr3g055830	-1.01686	0.0151836	1254.06	925.638	635.328	490.279	510.995	389.69
Medtr8g027620	-1.0159	0.0288719	2016.81	2537.69	2116.38	677.101	1053.75	1568.4
Medtr6g072450	-1.01514	0.0152755	4471.26	3193.66	2769.24	1504.9	1333.78	2324.22
Medtr2g078760	-1.01506	0.00478642	30067.5	18101.9	18814.4	10005.8	9946.6	13191.7
Medtr7g072630	-1.01175	0.00906275	329.255	517.343	412.55	193.015	175.143	256.938
Medtr4g101950	-1.01173	0.0320216	2186.09	1726.17	1813.16	587.302	886.303	1366.06
Medtr4g013175	-1.01172	0.00346103	336.48	342.359	483.715	210.562	162.633	203.41
Medtr4g021500	-1.00887	0.00282229	509.881	710.079	641.516	262.17	279.075	384.337
Medtr2g085200	-1.00822	6.31743e-05	17396.8	16393.5	13216.1	8337.84	8568.55	6463.07
Medtr4g116830	-1.00763	0.000183021	36636.1	33632.4	39487.3	18469.6	21908.3	14209.8
Medtr1g041685	-1.00753	1.15896e-09	2813.63	2833.55	2508.31	1264.4	1377.09	1415.3
Medtr8g091420	-1.00557	0.0264546	2293.43	4133.67	1943.11	1543.09	1243.33	1383.19
Medtr5g029370	-1.00471	0.0229789	3205.85	1978.92	1629.57	895.92	1168.26	1331.8
Medtr3g450760	-1.00411	0.0127654	284.873	427.738	330.04	167.211	215.561	137.034
Medtr6g072510	-1.00364	0.0175164	7966.11	6939.33	6505.92	2658.86	2821.54	5198.72
Medtr2g030000	-1.00297	0.00404396	8052.81	9866.71	6814.3	3274.03	3728.05	5340.04
Medtr6g073880	-1.00273	0.0141462	35154.9	17848.3	31216.7	13244.8	12241.8	16543.6
Medtr7g081020	-1.00267	2.41953e-05	3392.67	4842.91	4122.41	2022.01	2183.52	1962.37
Medtr3g102760	-1.00175	0.000417429	13271.3	12528.7	8522.26	6162.03	5426.56	5552.01
Medtr4g126950	-1.00132	1.21318e-06	2278.98	2751.56	2459.83	1121.96	1230.82	1389.61
Medtr3g102980	-1.0012	0.0412162	30268.7	12833.8	20032.4	10960.6	8320.27	12260.2
Medtr8g036020	-1.00028	0.00367876	436.598	619.628	458.962	295.199	256.941	205.551
Medtr3g109540	1.00033	0.000170715	2525.66	1683.06	2117.41	4566.3	4258.29	3828.38
Medtr3g014390	1.00042	0.000759693	782.367	960.297	1070.57	2065.36	1480.06	2083.34
Medtr7g006060	1.00065	3.37036e-05	2167.51	2115.02	2607.32	5220.7	3854.12	4710.54
Medtr3g074210	1.00134	0.0113902	1702.01	1570.63	897.297	3075.85	2895.64	2376.68
Medtr8g069910	1.00146	0.00665975	103.215	73.5439	103.138	180.629	205.938	172.363
Medtr0050s0240	1.00238	0.0121425	2175.77	1408.32	1451.15	4124.53	3545.21	2416.29
Medtr3g026400	1.00272	0.0208826	25286.6	26131.7	44967	52737.5	82737.9	57657
Medtr7g068320	1.00284	0.02037	1744.33	3184.36	3520.09	6375.69	5988.56	4567.08
Medtr5g053270	1.00287	0.0185206	10859.2	12843.1	15928.6	35541.6	17449.9	26428.3
Medtr5g071010	1.00287	0.0145865	863.907	604.412	824.069	1109.58	1419.43	2064.07
Medtr3g102810	1.00387	0.00284274	9204.69	7135.45	5339.43	16214.3	12322.6	14938.8
Medtr8g070890	1.00397	0.0325904	964.025	610.33	671.426	2124.2	1274.12	1104.84
Medtr4g046870	1.00504	0.0139671	911.386	1383.81	1871.95	2467.91	3133.33	2762.09
Medtr3g023700	1.00558	0.00907349	1052.79	603.567	1174.74	1894.02	1813.99	1974.14
Medtr1g062160	1.00579	0.0247058	226.04	276.423	396.048	568.723	465.766	769.745
Medtr8g031100	1.0058	0.00747609	4449.59	2838.62	3159.1	6748.3	5370.74	8859.02
Medtr5g025750	1.00642	0.00178096	3071.67	2184.34	3867.66	6237.38	6270.52	5818.59
Medtr2g084535	1.0085	0.00123848	2528.76	1989.91	1656.39	3833.46	3612.57	4977.11
Medtr1g021760	1.012	0.000230804	7538.8	7099.1	10548.9	18412.8	17090.9	15288.9
Medtr3g089020	1.01268	1.2795e-06	7871.15	7434.69	7930.25	18095.9	13299.3	15487
Medtr3g114850	1.01273	0.00320223	73667.4	52458.8	84036.5	164926	148894	110228
Medtr1g040730	1.01448	0.0380341	180.626	161.458	144.393	459.314	306.02	217.327
Medtr1g086940	1.01629	0.00217969	13920.6	11475.4	19203.2	34470.2	30174.7	25564.3
Medtr2g070730	1.01647	0.00389204	1019.76	1382.12	989.089	2366.76	1697.54	2797.42
Medtr7g069500	1.01706	0.0160521	2593.79	1904.53	2417.55	3885.07	3443.2	6667.55
Medtr4g131760	1.0185	0.00949287	14396.4	10839.7	19493	35294.9	32385.2	22930.7
Medtr2g088390	1.01965	2.28745e-05	2149.96	1775.2	2263.87	4855.31	4018.67	3672.08
Medtr1g095950	1.02015	0.0110476	11929.6	7655.32	7475.41	21575.4	20216.6	13088.9
Medtr8g100120	1.02078	0.000448372	6244.49	4889.4	7647.65	13059	14032.6	11014.1
Medtr5g021160	1.02115	0.00143043	2872.46	1906.22	1785.31	4990.52	4041.77	4288.73
Medtr1g089180	1.02166	0.00143624	1234.45	1246.86	1590.38	3434.02	2709.91	2121.88
Medtr4g038400	1.02233	0.0269578	42.318	36.3493	36.0982	77.4124	73.1368	82.4344
Medtr5g029260	1.02247	0.00354688	5401.22	3200.43	4184.29	9550.63	9562.64	6858.12
Medtr6g081060	1.02258	0.0244436	161.015	127.645	83.5414	276.62	217.486	262.291
Medtr2g089380	1.02282	0.0394124	94.9575	68.4719	139.236	225.012	208.825	179.857
Medtr4g016740	1.02332	0.00358031	952.672	962.833	1473.84	2705.31	1871.72	2311.38
Medtr5g019920	1.02352	0.0255724	3708.5	4505.62	7236.13	13353.1	10151.6	7903
Medtr8g070910	1.02377	0.0207503	1056.92	1055.82	1556.35	3423.69	2297.07	1738.62
Medtr6g018490	1.02386	0.00561513	743.146	564.682	615.731	1044.55	1109.56	1756.82
Medtr4g078110	1.02387	0.0282873	123.858	135.253	127.891	361.258	180.917	245.162
Medtr3g095910	1.02448	0.0090111	349.898	307.701	187.71	517.115	603.379	599.523
Medtr2g031390	1.02526	0.000202144	2978.78	2753.25	3369.51	7734.02	5420.78	5368.94
Medtr4g065150	1.02561	0.000895267	5356.84	3746.51	3375.69	8842.57	9235.45	7325.96
Medtr2g086890	1.02706	0.0487808	972.282	1351.69	593.041	2007.56	1437.72	2500.87
Medtr4g050000	1.02742	0.0417325	2625.78	1381.27	1423.3	4962.65	3349.86	2755.67
Medtr1g031740	1.02991	0.00879025	1599.83	2033.87	3028.12	5266.11	3761.73	4574.58
Medtr1g009980	1.03411	0.003516	10821	6712.78	9512.38	20569	20831.5	13983.9
Medtr7g067120	1.03604	0.0381428	4359.79	2445.54	1735.81	6052.62	6257.05	5204.07
Medtr7g097190	1.03605	6.84346e-07	925.836	998.337	992.184	2163.42	2129.63	1687.23
Medtr4g015120	1.03677	0.000779818	2669.13	2940.91	2856.91	4453.8	7532.13	5385
Medtr1g072500	1.03693	0.0013064	1743.3	1118.37	1651.23	3553.75	2576.15	3128.23
Medtr3g013790	1.03725	0.0169594	1440.88	977.204	1810.06	2100.46	2996.68	3578.94
Medtr8g106690	1.03803	0.0100166	3993.38	2325.51	4028.55	8468.92	7370.46	5406.41
Medtr1g090320	1.03873	0.0210293	371.573	243.456	194.93	681.229	459.992	522.442
Medtr4g066010	1.03878	0.00334361	5547.79	3497.14	3581.97	10190.6	8787	6963.03
Medtr3g109880	1.03899	0.0256688	656.445	459.86	545.598	765.867	1019.1	1629.42
Medtr2g018135	1.03907	0.016922	2965.36	1563.86	1920.42	5061.74	3248.81	4941.78
Medtr3g016215	1.03943	0.017187	3780.75	1951.87	2452.61	6443.81	4168.8	6210.42
Medtr1g029840	1.04034	0.00123628	2795.05	2235.06	3660.35	6389.11	4956.94	6526.24
Medtr3g089065	1.04109	0.00950021	11977	8989.26	14407.3	32671.1	21663.9	18454.6
Medtr3g019390	1.04109	0.0257821	782.367	871.537	1459.4	2746.59	2075.74	1583.38
Medtr7g088740	1.04141	0.000425179	24394.8	17726.6	21056.6	49260.1	33406.2	47367.7
Medtr1g085070	1.04245	0.0187476	1789.74	990.729	1484.15	2939.61	2083.44	3759.87
Medtr2g019600	1.04287	0.0078215	5450.77	3131.11	5748.89	8401.83	9327.83	11794.5
Medtr5g036290	1.04316	0.000412784	27868	20166.2	16976.4	48199.1	42697.5	43072.5
Medtr1g080890	1.04319	0.00246925	4055.31	2767.62	2785.75	6479.94	5198.49	8122.47
Medtr1g012480	1.04365	0.0482886	171.336	227.394	95.918	323.068	304.095	393.972
Medtr2g062430	1.04475	0.0448528	52.6395	113.274	88.6983	186.822	158.784	180.928
Medtr3g072130	1.04479	0.0133582	46.4466	42.2666	52.6002	90.8306	94.308	105.987
Medtr7g100550	1.0452	0.0411717	3247.13	4931.67	6161.44	14326.5	7131.8	8135.31
Medtr6g034470	1.04554	0.00966825	120.761	105.666	106.232	299.328	183.804	203.41
Medtr2g079850	1.04665	3.93257e-05	4278.25	4164.1	4381.28	7307.73	8214.42	10968.1
Medtr1034s0010	1.04728	0.000871429	5057.52	3278.2	3421.07	9405.1	7767.9	7122.55
Medtr3g098320	1.04731	0.0185229	67.0895	53.2559	77.3532	121.796	121.253	164.869
Medtr8g107010	1.04743	0.000837096	27168.2	22293.1	28327.8	66755.3	53987.5	40033.2
Medtr8g009170	1.04789	0.0256714	1209.68	547.775	734.34	1452.26	2035.32	1662.61
Medtr1g018470	1.04933	0.00828015	84.636	119.192	150.581	257.009	236.732	239.809
Medtr6g029250	1.05013	5.34598e-05	18611.7	12751	13250.1	31667.9	32262	28448.4
Medtr3g069410	1.05028	0.00186222	1676.21	1979.77	1642.98	3490.78	2703.17	4781.2
Medtr1g007840	1.05037	0.0435563	9774.43	5105.8	3846	14650.6	13057.8	11074
Medtr4g095012	1.05051	0.0252211	2723.84	2667.87	4551.46	9523.79	5200.41	5869.97
Medtr1g079860	1.05175	0.0297347	57.8002	54.1012	47.4433	81.5411	119.328	129.54
Medtr3g008280	1.05194	0.0117931	4079.04	2736.34	1951.36	6448.97	5110.91	6616.17
Medtr8g081600	1.05208	0.00173785	9660.89	6692.49	10459.2	21173.9	20002	14418.5
Medtr4g037505	1.05243	0.0119616	20788.5	11834.6	17365.3	39790	39910.6	23974.5
Medtr1g023700	1.05294	0.00075761	431.437	284.877	286.722	737.999	671.704	670.181
Medtr2g450530	1.05349	0.000235154	1590.54	1422.69	1968.9	4080.15	2837.9	3421.56
Medtr7g009510	1.05354	0.0317255	2260.4	1109.92	2317.5	3084.11	3690.52	5029.57
Medtr7g034115	1.05476	0.0423619	42.318	35.5039	60.8512	91.8628	89.4963	105.987
Medtr5g029590	1.05516	0.0041716	13378.7	10122.8	17708.7	33599.1	29647.3	22384.7
Medtr7g116795	1.05544	0.000862912	45420.7	32690.7	44549.3	94993.3	95896.8	64039.8
Medtr8g464410	1.05576	0.00275943	6750.24	4256.25	4826.84	12869	11663.4	8380.48
Medtr4g133932	1.05687	0.001771	154.822	159.768	125.828	267.331	276.188	373.631
Medtr6g069870	1.05723	0.00447516	5476.57	3672.12	2821.84	7442.95	8718.68	8747.68
Medtr7g118290	1.05811	0.0121764	45021.2	26199.4	44841.1	94196.5	90514.5	56951.5
Medtr2g101560	1.05889	0.00719287	1714.4	950.998	1444.96	2241.86	3447.05	2872.36
Medtr7g033080	1.05909	0.0434537	1483.2	1028.77	2411.36	3609.48	4187.08	2460.19
Medtr8g085590	1.05914	0.00124401	558.391	332.215	408.425	858.762	859.357	987.072
Medtr8g463650	1.06015	0.000743423	5791.38	3613.79	4885.63	11789.4	9031.43	8975.72
Medtr1g078150	1.06107	0.0292167	150.693	194.426	119.64	404.609	218.448	347.938
Medtr6g092700	1.06141	0.000112953	3424.66	2420.18	3030.18	7269.54	5310.12	5940.63
Medtr6g075870	1.06367	0.0243023	8922.91	4192.85	7733.26	16872.8	16062.2	10642.6
Medtr4g011600	1.06412	0.000530392	4696.27	5706.83	7279.45	14772.4	11066.8	11132.9
Medtr7g103900	1.06541	0.00365027	923.771	674.575	528.064	1641.14	1201.95	1606.94
Medtr4g057470	1.06546	0.0435208	3251.26	2485.28	3664.48	4835.7	4506.57	10332.1
Medtr4g016780	1.06557	0.00147073	4211.16	4359.38	6120.18	12055.7	7773.67	10917.7
Medtr2g025140	1.06792	0.00014189	2406.97	1898.62	2740.37	5834.83	4362.23	4572.43
Medtr8g461030	1.06823	0.0385971	10203.8	3976.44	6580.18	15838.6	16333.6	11357.8
Medtr7g070200	1.069	0.000175189	1148.78	1009.33	1145.86	2930.32	1913.1	2087.63
Medtr8g010700	1.06961	0.000337897	7520.22	4921.52	7420.75	15688.9	13841.1	12156.4
Medtr1g021040	1.07042	0.0488315	2483.35	1972.16	1838.94	3220.36	2909.11	7089.36
Medtr1g019360	1.07053	0.0424999	1480.1	3767.64	3463.36	6827.78	4982.93	6485.56
Medtr0172s0020	1.07205	0.00236489	3685.8	2288.31	3693.36	8274.87	5871.15	6177.23
Medtr1g040875	1.07336	0.0134635	10742.6	5948.6	6080.99	20414.2	14497.4	13007.5
Medtr1g027960	1.07601	0.0459389	1785.61	2271.41	3874.88	4498.18	4370.89	7852.68
Medtr8g011180	1.07609	0.00289964	1552.35	1064.27	853.979	2673.31	2550.16	2092.98
Medtr4g107220	1.07657	0.0310965	4877.93	3357.66	2205.08	9831.38	6352.32	5835.72
Medtr3g058630	1.0774	0.0174938	8739.19	6797.31	7661.06	16899.7	9579.96	22472.5
Medtr4g087080	1.07862	0.00199811	3579.49	2464.99	2539.25	7362.44	6246.46	4518.91
Medtr5g072570	1.07929	0.00731518	340.608	290.794	538.378	909.338	691.913	869.309
Medtr8g093750	1.08037	0.000414034	1909.47	1841.98	2460.86	5328.04	4381.47	3425.85
Medtr8g465470	1.08041	0.0240371	176.497	186.818	136.142	443.831	221.335	391.831
Medtr1g009270	1.0808	0.0181103	550.134	394.77	255.781	1014.62	727.519	797.58
Medtr1g075440	1.08122	0.0285581	3676.51	3402.46	2433.02	10189.5	4773.14	5163.39
Medtr2g064650	1.08226	0.0108605	231408	121750	162016	410613	417664	262523
Medtr7g096150	1.08245	0.0011835	17005.7	13946.3	13141.8	40707.6	29162.3	23503.4
Medtr3g086230	1.08267	0.00653777	61553.1	37265.6	53402.6	126978	120967	74451.1
Medtr5g084410	1.08271	9.38499e-06	183459	143591	204861	384662	407249	334676
Medtr3g085270	1.08426	0.00114762	262.165	181.746	168.114	392.223	457.105	447.501
Medtr2g014870	1.08437	0.0277594	147.597	119.192	81.4787	305.521	183.804	249.444
Medtr4g124070	1.08442	0.00550753	4034.66	5383.92	5101.19	14456.5	8376.09	7957.6
Medtr8g089610	1.08484	0.000715535	7088.78	5156.52	7683.75	17219.6	13681.4	11369.5
Medtr8g011430	1.08619	0.000321946	7582.15	7288.45	10527.3	20243.9	14418.5	19259.7
Medtr1g112990	1.08739	0.00432337	10854.1	5918.17	8067.42	20758.9	18120.6	13900.4
Medtr6g005410	1.08754	0.00256299	558.391	443.799	807.567	1132.29	1379.01	1332.87
Medtr7g078070	1.09192	0.0304667	16204.7	8107.58	9167.9	32555.5	21304.9	17503.9
Medtr3g085060	1.09227	6.4033e-06	781.335	715.151	614.7	1524.51	1283.74	1693.65
Medtr4g039540	1.09302	7.12732e-05	5208.21	3736.37	5344.59	11755.3	9795.52	8928.61
Medtr8g107730	1.09323	0.00724839	595.549	647.524	337.26	1184.93	943.08	1245.08
Medtr7g078150	1.09437	0.000949945	9421.44	8065.31	5634.41	18042.3	13424.5	17902.2
Medtr1g061870	1.09597	0.0181012	59.8645	63.3999	75.2904	154.825	167.445	101.705
Medtr2g015040	1.09647	0.0469842	846.36	535.095	792.097	1303.63	959.439	2384.18
Medtr1g015830	1.09679	0.00321676	2262.47	1564.71	2034.9	5053.48	2873.51	4609.9
Medtr3g005060	1.0969	0.0169594	1638.02	1991.6	3430.36	6315.82	4431.51	4352.97
Medtr4g073360	1.09712	0.0126003	2345.04	1311.11	1813.16	2615.51	4486.37	4597.06
Medtr6g011550	1.09718	7.23053e-07	4533.19	3410.07	3735.64	8718.71	7424.35	8840.83
Medtr5g083260	1.09784	7.19354e-05	3346.22	2239.28	2306.16	5468.41	6130.98	5289.72
Medtr2g100340	1.09852	0.00927452	2386.32	1538.5	3282.87	6040.23	4463.27	4928.94
Medtr5g007717	1.09906	0.00281835	574.906	529.178	533.221	1018.75	1609.97	877.873
Medtr5g063200	1.1004	0.00208916	287.969	339.823	488.872	712.194	753.501	928.19
MSTRG.13630	1.10071	0.0322648	2299.62	1459.04	1375.86	4187.5	2122.89	4700.9
Medtr8g087425	1.10201	0.00777312	5374.39	3633.24	4972.26	14065.3	7422.42	8519.65
Medtr3g111990	1.10313	0.0363913	180.626	111.584	114.483	396.352	274.263	202.339
Medtr4g015590	1.10334	0.020181	6727.53	3261.29	3890.35	12730.7	9498.16	7589.32
Medtr1g098160	1.10459	0.0224405	39538.4	21968.5	17350.8	68962.1	54494.6	46116.2
Medtr8g059425	1.10592	0.0377147	123.858	192.736	209.369	345.776	255.979	531.006
Medtr2g060070	1.10641	0.00114762	131.083	129.336	171.208	370.548	292.547	265.503
Medtr7g007220	1.10648	0.0105244	9543.23	10757.7	12334.2	33672.3	21464.7	15132.6
Medtr7g089970	1.10723	0.00473813	87390.8	104912	158904	304206	197058	255348
Medtr3g015280	1.10741	0.0225597	89.7968	106.512	97.9807	209.53	140.5	284.773
Medtr8g030850	1.10942	0.00223827	550.134	320.381	456.9	800.961	937.306	1124.11
Medtr6g016050	1.11135	0.019998	99.0861	55.7919	82.5101	158.954	146.274	206.621
Medtr2g094650	1.11152	4.2821e-08	1031.11	940.854	1236.62	2387.4	2284.56	2258.92
Medtr2g090735	1.11189	0.00742001	927.9	1000.87	793.128	1232.41	2051.68	2599.36
Medtr4g012850	1.11255	0.0412747	163.079	131.872	285.691	344.743	362.797	547.065
Medtr4g478190	1.11257	0.00418967	4259.67	3513.2	3203.45	6699.79	5914.46	11120.1
Medtr7g015340	1.11264	0.000211626	11807.8	11656.3	16309.1	34288.6	28437.7	23278.6
Medtr3g097150	1.11293	1.70036e-05	1610.15	1141.2	1326.35	2547.39	2979.36	3290.95
Medtr6g463150	1.11409	0.00149816	544.974	670.348	573.445	1582.31	895.926	1394.96
Medtr2g461260	1.11589	4.15975e-05	4178.13	2726.2	2932.2	7469.78	7108.7	6738.21
Medtr1g009860	1.11739	0.0135415	7341.66	4080.42	6085.12	17459.1	11342.9	9179.13
Medtr3g498725	1.11833	3.78589e-05	108491	96916.4	131771	296947	220003	215046
Medtr1g023210	1.11846	2.82607e-05	146765	119275	104881	320064	240633	244627
Medtr4g076090	1.11926	0.00051348	1044.53	1061.74	761.155	2573.19	1992.98	1663.68
Medtr2g078610	1.12061	0.0166933	141.404	80.3065	111.389	274.556	268.489	179.857
Medtr4g077475	1.12077	0.046968	135.211	74.3892	177.397	295.199	216.523	328.667
Medtr8g094580	1.12168	0.000757392	1698.91	1255.32	2017.37	4163.76	2861	3791.98
Medtr8g039190	1.12246	0.0138891	450.016	195.272	358.919	719.42	738.104	726.922
Medtr5g036310	1.12286	0.0298925	185.786	151.314	261.969	295.199	407.064	601.664
Medtr0294s0020	1.12293	0.00116125	2677.39	1581.62	1582.13	4295.87	3883.95	4540.32
Medtr6g083190	1.12362	0.00127839	691.538	570.599	482.684	1399.62	921.909	1480.61
Medtr3g479610	1.12396	0.00130112	2391.48	2482.74	3295.25	7229.29	6360.98	4213.79
Medtr3g072500	1.12523	0.046553	6949.44	3214.8	2888.88	12586.2	8088.35	7798.08
Medtr8g056020	1.12557	0.00879038	759.66	524.106	557.974	1585.41	1583.03	848.968
Medtr5g007380	1.12587	3.42458e-05	23402.9	17773.1	18418.3	53002.8	38408.4	38642.5
Medtr4g091370	1.12725	0.0157311	8040.42	8618.16	6377	12539.8	12191.7	25588.9
Medtr5g085330	1.12817	0.00254424	24604.3	13955.6	24761.3	49116.6	37562.5	51727.1
Medtr4g009950	1.12882	0.00330187	402.537	395.615	363.044	1169.44	755.426	614.511
Medtr1g086180	1.12974	0.0234256	677.088	467.468	819.944	2083.94	1020.07	1193.69
Medtr1g084060	1.13054	1.29314e-06	1349.02	982.276	1239.71	2790.98	2668.53	2356.34
Medtr6g464280	1.13074	0.029821	2898.27	1191.07	2554.72	4192.66	4132.23	6222.19
Medtr4g015860	1.13075	0.000624582	2428.64	1692.35	2818.75	5725.42	5308.19	4160.26
Medtr7g066120	1.13131	0.00998724	18499.2	17642.1	31254.8	66091.6	40380.2	41163.7
Medtr1g092860	1.13352	3.76155e-05	2486.44	2166.59	3386.01	5550.99	5742.2	6342.1
Medtr1g111550	1.13358	2.47169e-05	2903.43	2006.82	3141.57	5902.96	5900.98	5859.27
Medtr1g025680	1.1341	0.00541201	1731.94	2427.79	3778.96	5536.54	5916.38	5970.61
Medtr1g007920	1.13476	1.22188e-05	830.878	666.967	1007.65	1720.62	1878.46	1900.27
Medtr8g032010	1.13531	0.0345369	153.79	182.592	311.476	633.75	439.783	349.008
Medtr4g066340	1.13651	1.79495e-05	377.766	471.695	509.5	1107.51	847.809	1033.11
Medtr8g105590	1.13741	6.48623e-07	8276.79	10169.3	8668.71	22970.9	19762.3	16917.3
Medtr4g111720	1.1375	0.00351294	1581.25	1290.82	1472.8	4500.24	2775.35	2282.47
Medtr4g097500	1.13751	0.000869004	8868.21	5065.23	6190.32	17216.5	14136.6	12917.6
Medtr4g050880	1.138	0.000800744	280.744	258.672	308.381	465.507	613.002	786.874
Medtr4g103330	1.13815	0.000562598	27307.5	24134.2	37018.1	80658.6	61137.6	52901.5
Medtr7g082980	1.13901	2.39836e-07	7165.16	5553.83	6253.23	15470.1	14181.8	12128.6
Medtr2g078540	1.1397	0.000375298	3709.54	3542.79	5432.26	11241.3	8139.36	8566.76
Medtr4g122030	1.13979	0.00708309	75.3467	108.202	124.796	258.041	240.582	180.928
Medtr7g085790	1.14009	3.67907e-05	11232.9	10284.3	10708.8	30114.5	22161.4	18747.9
Medtr5g041780	1.14039	2.51806e-06	635.802	563.836	485.778	1390.33	1084.54	1240.8
Medtr5g014430	1.14053	0.0283081	33763.6	16003	15765.6	55765.9	54293.5	34412.6
Medtr1g089630	1.1413	0.0337159	5622.1	4418.55	3905.82	7036.27	7197.24	16529.7
Medtr2g017590	1.14147	0.00149846	534.652	538.476	655.955	1023.91	1060.48	1730.05
Medtr4g059870	1.14182	3.63627e-05	789.592	524.106	645.641	1534.83	1515.66	1270.77
Medtr2g100030	1.14192	0.00609422	1043.5	721.068	1172.67	2706.34	2302.85	1470.97
Medtr4g017370	1.14346	0.033764	115.6	162.304	245.467	519.179	315.643	321.173
Medtr4g059720	1.14397	0.000426272	553.231	633.154	710.618	1022.88	1692.73	1476.33
Medtr1g040555	1.14414	0.0220085	181.658	107.357	96.9493	362.29	249.243	240.88
Medtr1g026710	1.14436	0.0122314	95.9897	85.3785	55.6943	141.407	193.428	189.492
Medtr6g022160	1.14448	0.000701587	623.417	734.593	1001.47	2112.84	1501.23	1601.58
Medtr1g106095	1.14465	0.000627759	2337.81	1568.94	1327.38	3949.07	3453.79	4168.83
Medtr7g116910	1.1448	0.00404244	2685.65	1906.22	3667.57	4775.83	7193.39	6291.78
Medtr6g075970	1.14538	0.00609983	1001.18	1208.82	1274.78	2078.78	1891.93	3738.45
Medtr7g078680	1.14572	0.0413346	2190.22	1474.26	962.274	4978.14	2721.46	2537.27
MSTRG.18712	1.14797	4.77491e-06	645.092	583.279	759.093	1264.4	1449.26	1689.37
Medtr7g090570	1.14897	0.0482121	141.404	190.2	163.989	571.82	306.02	221.609
Medtr4g069080	1.15	0.0482886	2408	5234.29	7337.21	13614.3	8836.08	10791.4
Medtr6g083760	1.15	0.0375914	229.137	240.92	426.99	698.776	414.763	876.803
Medtr4g098800	1.15041	8.18999e-16	1992.04	1840.29	2039.03	4342.32	4184.19	4504.99
Medtr1g069575	1.15076	0.000911251	1071.37	792.076	653.892	2184.06	1920.8	1483.82
Medtr7g095450	1.15162	8.10295e-07	945.447	714.305	781.783	1620.5	1793.78	2008.4
Medtr8g071920	1.15193	0.00406996	108.375	120.882	106.232	196.112	220.373	329.738
Medtr3g479620	1.15213	1.74621e-05	2560.76	2467.52	2632.07	6862.87	5832.66	4328.34
Medtr5g022470	1.1526	0.00782087	664.703	820.817	478.558	1977.63	1098.01	1292.19
Medtr7g084000	1.15338	0.000730028	172759	124512	112429	337599	346920	226793
Medtr6g089580	1.15425	0.0256174	149.661	196.962	273.315	441.767	310.831	627.358
Medtr5g020640	1.15499	0.00944937	11073.9	5654.42	9192.65	23773.9	20395.5	13550.3
Medtr4g101880	1.15559	0.0179501	338.544	355.885	418.739	1178.73	817.977	482.83
Medtr8g027685	1.15563	0.00308335	13511.8	20738.5	23522.6	49485.1	31011	48212.4
Medtr5g097010	1.15765	0.000208175	17732.3	13510.1	22029.2	47073	35601.3	36169.4
Medtr7g077670	1.1578	0.0327885	187.851	175.829	276.409	643.039	508.108	276.209
Medtr0783s0010	1.15788	0.000125202	1418.17	1355.07	1360.38	3746.76	2209.5	3267.4
Medtr2g010740	1.1587	1.52393e-09	1248.9	1439.6	1358.32	3295.71	3087.14	2652.89
Medtr4g060990	1.15877	0.00354688	722.503	415.903	687.928	1365.56	1057.6	1652.97
Medtr1g016480	1.15932	0.0249112	133.147	91.2958	77.3532	280.749	238.657	154.163
Medtr1g031880	1.1648	0.0304624	364.348	465.778	825.101	1013.59	1015.25	1681.88
Medtr3g112420	1.16583	0.033898	14050.6	5306.15	8696.56	26781.6	20794.9	15362.8
Medtr0038s0080	1.16661	0.00460808	951.639	1137.82	1189.18	2001.37	1798.59	3560.74
Medtr1g103290	1.16662	0.000405241	6882.36	4586.77	5071.28	15445.3	9919.66	11764.6
Medtr2g022190	1.16829	0.00322544	3898.42	1906.22	2444.36	6942.35	6113.66	5481.35
Medtr2g093960	1.16856	1.59898e-07	1545.12	1210.52	1243.84	2874.58	2744.55	3370.18
Medtr7g114900	1.17017	0.000884774	11959.5	8809.2	15079.7	32975.6	25774.9	21920.1
Medtr6g023320	1.17119	1.42264e-05	6752.3	5673.02	7924.06	18373.6	13462.9	13988.2
Medtr8g016070	1.17157	0.00149168	133.147	159.768	132.016	296.232	252.129	410.031
Medtr8g018930	1.17193	0.040675	626.513	360.111	468.245	1715.46	705.385	856.462
Medtr2g016590	1.17247	0.0196908	286.937	194.426	477.527	729.741	619.738	810.427
Medtr1g080950	1.17289	1.99292e-05	29484.3	23381	35512.3	61037.1	61316.5	76903.8
Medtr1g023070	1.17314	0.00572471	70.186	110.738	119.64	212.626	198.239	267.644
Medtr8g028500	1.17448	0.00103838	7377.79	9761.89	5385.84	18150.6	13637.1	19057.3
Medtr3g009050	1.17632	0.000463339	13737.9	7595.31	12539.5	27980	24396.9	24172.6
Medtr7g109130	1.17746	3.23301e-13	621.352	606.103	576.539	1444	1296.25	1340.36
Medtr8g465580	1.1783	0.0306743	1086.85	703.316	465.151	1746.42	1139.39	2218.24
Medtr2g022710	1.17852	0.0178991	8945.62	6495.53	9136.96	12606.9	14081.7	28942
Medtr3g092040	1.17946	0.00567244	13764.7	6554.7	9507.22	24776.1	25404.5	17372.3
Medtr7g019160	1.17985	0.00567034	273.519	393.925	252.687	926.885	514.845	644.487
Medtr5g082580	1.18107	0.00769428	994.99	847.868	649.767	2696.02	1329.93	1626.21
Medtr6g069470	1.18145	0.00605875	2100.42	1134.44	1484.15	2550.48	4525.82	3624.97
Medtr5g064990	1.18193	0.000161308	220.879	170.757	228.965	382.934	542.752	480.689
Medtr2g069400	1.18257	0.0102579	2124.16	1027.92	1392.36	4272.13	3550.02	2491.23
Medtr3g105605	1.18427	0.0188334	113.536	117.501	114.483	387.062	179.955	218.398
Medtr7g101290	1.185	0.0257953	276.615	221.477	213.495	762.771	558.149	296.55
Medtr7g113480	1.18663	1.00016e-06	9006.51	8221.7	10348.8	24133.1	17163.1	21473.6
Medtr4g104640	1.18901	0.0495896	12858.5	5404.21	5139.35	15473.2	24336.3	13544.9
Medtr3g051730	1.19006	6.04578e-05	960.929	891.825	780.752	2301.73	2223.94	1482.75
Medtr6g016875	1.19041	1.93477e-08	13925.7	16341.1	19077.4	37204.4	35325.1	40082.4
Medtr2g016770	1.19232	0.00148486	6136.11	3670.43	3116.82	9163.57	10228.6	10139.4
Medtr8g081480	1.19337	6.88612e-05	2244.92	1729.55	2146.29	5460.16	5056.06	3479.38
Medtr4g007080	1.19345	7.45825e-05	9542.2	10450	14156.7	31746.3	23692.5	22658.8
Medtr8g432680	1.19462	3.16779e-05	4469.2	4080.42	4113.13	12607.9	7980.57	8394.39
Medtr4g057830	1.19544	0.0167176	152.758	103.976	198.024	464.475	267.527	308.326
Medtr3g098310	1.19567	8.12846e-05	4800.52	4208.91	5711.76	14324.4	10203.5	9189.83
Medtr1g027020	1.19592	2.04311e-06	34888.6	39657.9	36529.3	104621	80675.7	69167.8
Medtr0041s0100	1.19766	0.0287874	234.297	186.818	169.146	634.782	472.502	246.233
Medtr7g053410	1.1977	0.000181393	2597.91	2694.92	3450.98	5342.49	6050.15	8663.11
Medtr7g074820	1.20011	0.000517845	377.766	253.6	351.699	939.271	686.139	631.64
Medtr4g050850	1.20209	0.0139513	413.891	298.402	634.296	839.151	885.34	1372.48
Medtr8g078870	1.20252	0.00909537	328213	161074	205746	610148	621884	367528
Medtr8g089975	1.2028	0.0318497	847.393	894.361	560.037	1437.81	1075.88	2785.64
Medtr8g463790	1.20308	0.00493254	106.311	87.0692	56.7257	188.886	183.804	203.41
Medtr5g041910	1.20375	0.00124727	6025.67	5636.67	8547.01	20738.3	13601.5	12208.9
Medtr2g039670	1.20381	0.00409684	91.8611	103.13	151.612	279.717	306.982	210.904
Medtr7g092820	1.20502	0.0117538	13378.7	6332.38	6286.24	20723.8	23116	16092.9
Medtr1g006600	1.20521	4.94231e-07	3428.79	2350.87	2694.99	6335.43	6968.2	6233.97
Medtr1g079870	1.20641	0.000599066	16751.7	11094.1	17229.1	43620.4	33427.4	26966.8
Medtr6g012520	1.20817	0.000448372	625.481	404.069	379.546	934.11	1224.08	1096.27
Medtr1g109080	1.20937	0.000540027	7143.49	5448.16	9155.52	21067.5	15027.7	14190.5
Medtr4g104690	1.21225	0.00290582	80.5075	63.3999	69.1022	149.664	205.938	137.034
Medtr1g006990	1.21301	0.0373341	35.093	36.3493	35.0668	97.0236	96.2326	53.5289
Medtr7g116850	1.21404	0.000119842	144.501	190.2	235.154	459.314	439.783	422.878
MSTRG.20898	1.21527	0.00440099	163.079	109.893	136.142	379.837	220.373	349.008
Medtr3g084500	1.21684	7.38174e-10	4288.57	3289.19	3687.17	8645.42	8190.36	9346.14
Medtr4g045887	1.21752	0.0255555	722.503	368.565	345.511	841.215	1544.53	953.884
Medtr5g020260	1.21829	0.00975961	123.858	92.9865	151.612	370.548	201.126	284.773
Medtr4g132690	1.2183	0.0266618	615.16	454.789	789.003	2187.16	1273.16	863.956
Medtr8g465570	1.21857	0.0207474	186.819	115.81	96.9493	398.416	217.486	313.679
Medtr7g094110	1.21868	0.00927287	4685.95	1858.04	3278.74	8516.4	6594.82	7747.77
MSTRG.19548	1.22073	0.00185275	1205.55	890.134	1740.96	2998.44	2444.31	3497.58
Medtr8g038210	1.22263	0.0414435	90.8289	84.5332	166.052	312.746	165.52	317.961
Medtr6g086300	1.22322	2.94329e-05	1401.66	1038.07	1606.88	3639.42	2728.2	3077.91
Medtr2g086420	1.22373	0.0314994	114.568	103.13	97.9807	368.483	225.184	143.457
Medtr5g018670	1.22397	6.9138e-05	9890.03	6552.17	9306.1	22802.6	21466.6	15873.4
Medtr1g090867	1.22559	1.85488e-07	12906	11866.8	16885.7	34643.6	30000.5	32772.5
Medtr4g122090	1.22747	0.0167861	97.0218	108.202	183.585	322.036	216.523	371.49
Medtr2g020370	1.22925	0.00668873	2654.68	1645.02	1472.8	4603.46	3065.97	5863.55
Medtr7g077660	1.23171	0.00500813	112.504	89.6052	154.706	236.366	247.318	353.29
Medtr7g114980	1.2318	0.0165637	2686.68	3009.38	3406.63	6601.73	3882.02	10895.3
Medtr3g072330	1.23293	0.00945328	8086.87	3548.7	5813.87	14430.7	16655.9	9925.32
Medtr7g070530	1.23386	0.000744909	1336.63	864.774	1006.62	2110.78	2110.38	3323.07
Medtr1g418505	1.23567	0.000100298	141.404	167.376	219.683	461.378	388.78	393.972
Medtr4g062190	1.23697	0.00564687	182.69	175.829	132.016	535.694	343.55	277.279
Medtr2g023320	1.23783	3.59582e-06	19517.9	13073.9	16480.4	44675.2	35961.2	35094.6
Medtr4g032885	1.23832	0.0275053	24.7715	44.8026	28.8785	73.2838	79.8731	80.2933
Medtr8g009630	1.2384	0.0294851	42.318	33.8133	68.0708	105.281	98.1573	135.963
Medtr1g100647	1.23848	0.000767938	30518.5	23095.3	16349.4	64617.7	44301.7	56159.3
MSTRG.9290	1.23862	0.015698	265.262	292.485	434.209	1163.25	623.587	553.488
Medtr7g007210	1.24002	0.00304402	6970.09	7173.49	8778.04	26043.6	16321.1	11776.3
Medtr7g067000	1.24167	1.36088e-07	1969.34	2155.6	2034.9	5934.95	4176.5	4455.74
Medtr7g014230	1.24197	0.00919326	533.62	253.6	530.127	817.475	1266.42	1029.9
Medtr3g098650	1.24211	0.00215141	17050	13458.5	7784.83	26718.6	30430.7	33432
Medtr5g027530	1.24338	0.000115455	63976.6	63246	85986.8	219263	142782	142731
Medtr4g030210	1.24338	0.0257363	3912.87	3692.41	3580.94	12403.5	10130.4	3949.36
Medtr2g078970	1.24363	2.25166e-05	3610.45	2294.23	3426.23	7948.71	7783.29	6360.3
Medtr1g058350	1.24487	0.0164406	134.179	71.0079	178.428	319.971	297.359	290.126
Medtr4g015630	1.24564	0.00551432	13555.2	7072.89	9700.09	33206.8	19753.7	18953.5
Medtr2g029860	1.24626	0.00375595	532.588	389.698	635.328	912.435	1072.99	1708.64
Medtr6g037220	1.24692	4.33906e-07	657.478	732.057	809.63	2047.82	1710.05	1461.34
Medtr3g112160	1.24713	0.00102734	32015.1	38006.1	51950.4	129249	83626.2	76646.9
Medtr7g088950	1.24949	0.0301875	285.905	300.093	322.821	451.056	510.995	1199.05
Medtr0012s0150	1.25272	5.35364e-06	3037.61	2957.82	2789.87	8245.97	5152.29	7536.86
Medtr6g004670	1.25413	0.0357893	301.387	175.829	217.62	654.393	724.632	277.279
Medtr2g014770	1.25426	1.9248e-08	2415.22	2760.85	3285.96	6710.11	7388.74	6086.23
Medtr7g085800	1.25598	1.14691e-05	8438.83	7640.11	5974.76	21283.3	17030.3	14357.5
Medtr6g022180	1.25698	8.73746e-05	366.412	284.877	435.241	1047.65	766.974	780.451
Medtr1g028170	1.25763	1.94843e-06	736.953	788.695	983.933	2244.96	1639.8	2115.46
Medtr4g032805	1.26091	0.0299213	2182.99	905.35	1819.35	5524.15	3765.58	2469.82
Medtr4g090545	1.26166	0.0236169	1878.51	834.342	667.3	2575.25	2511.67	3016.89
Medtr1g090240	1.26483	0.0111521	162.047	118.346	92.8238	339.583	360.872	195.916
Medtr1g070495	1.26601	0.0201398	73224.6	30508.9	36636.5	130583	131774	75225.2
Medtr0002s0250	1.26601	0.00699308	2707.32	2077.83	3659.32	4995.68	5399.61	9912.47
Medtr1g105305	1.26816	0.000133556	904.161	683.873	1239.71	2073.62	2247.03	2488.02
Medtr3g100590	1.26878	0.000544485	260.101	270.506	360.982	902.113	525.43	720.498
Medtr1g070480	1.26931	0.000277529	108.375	90.4505	132.016	286.942	219.41	290.126
Medtr8g066040	1.26953	0.000598307	558.391	600.186	355.825	1061.07	1070.11	1521.29
Medtr4g062270	1.27063	0.000893456	2886.91	2438.78	1535.72	6412.85	5832.66	4309.07
Medtr1g019490	1.27075	0.00340537	544.974	771.788	445.554	1284.01	1043.16	1927.04
Medtr1g070365	1.27138	0.00340537	516.073	486.911	978.776	1856.87	1544.53	1381.04
Medtr8g072430	1.27244	2.10606e-06	3860.23	3328.07	2593.91	7946.65	6777.66	8907.2
Medtr5g008300	1.27284	1.03389e-05	3667.22	3927.41	4514.33	12605.8	8424.2	8229.53
Medtr6g027550	1.27375	7.39961e-09	263.197	216.405	236.185	620.332	573.546	535.289
Medtr5g059880	1.2743	0.0161665	1714.4	1284.06	2683.64	6487.16	4318.92	2936.59
Medtr1g045510	1.2752	6.30728e-05	17352.5	10975.8	18840.1	43367.5	35300.1	35492.8
Medtr3g088885	1.27618	1.52385e-05	1837.22	1262.93	1455.27	3004.63	3618.35	4408.64
Medtr4g067150	1.27627	0.026934	12415.7	4970.55	5900.5	22794.4	21442.6	12165
Medtr8g099275	1.27821	0.00133896	6874.1	8356.1	5808.71	13911.5	12807.6	24309.6
Medtr2g102550	1.27827	0.000428653	85.6682	71.8532	105.2	180.629	214.599	240.88
Medtr3g464150	1.27868	0.00042217	5802.73	7139.67	6616.28	22214.3	13522.6	11716.4
Medtr6g007763	1.27998	0.011782	1793.87	1007.64	803.442	2776.53	2120.97	3856.22
Medtr5g035820	1.2804	0.00415057	560.456	380.399	341.385	1235.5	1213.49	664.828
Medtr8g031550	1.28165	6.81225e-05	7700.85	8488.82	7311.42	25897	15841.8	15397
Medtr4g117380	1.28365	5.671e-05	8679.32	5705.14	5649.88	19377.9	13661.2	15734.3
Medtr5g085950	1.28475	3.89484e-07	1810.39	2248.58	2527.9	5720.26	4494.06	5834.64
Medtr8g107370	1.28594	0.0172335	12544.7	5272.33	7408.37	16728.3	29151.8	15628.3
Medtr7g062310	1.28603	3.96982e-06	614.127	627.236	560.037	1863.06	1241.4	1288.97
Medtr6g014160	1.28842	0.00783383	440.727	359.266	224.84	1093.06	843.96	566.335
Medtr2g437530	1.28917	0.0117671	42806.2	22502.7	19805.5	60717.2	51832.8	95459.1
Medtr5g077220	1.28923	5.36183e-06	2061.2	1650.09	1731.68	5476.67	4360.3	3464.39
Medtr3g014360	1.28974	0.000578572	148.629	243.456	207.307	421.124	437.858	608.088
Medtr6g009090	1.29067	0.00989695	54.7038	57.4826	39.1923	159.986	114.517	96.3519
Medtr3g035840	1.29105	1.42333e-06	558.391	416.749	398.111	1269.56	1074.92	1014.91
Medtr4g091840	1.2914	0.014627	851.521	684.719	623.982	1196.28	1240.44	2850.95
Medtr1g041390	1.29324	0.00121122	1328.37	1598.52	2513.46	5593.31	4016.75	3722.4
Medtr1g023720	1.29335	0.00820632	1006.34	605.258	1068.51	2901.42	2339.42	1326.44
Medtr4g082950	1.29357	5.20918e-07	9178.88	10099.2	9533.01	18619.2	22803.3	29204.3
Medtr1g098870	1.29367	0.000232055	6997.96	7333.25	6625.56	14205.7	13026	24144.7
Medtr8g464760	1.29854	2.80694e-07	398.409	482.684	431.115	891.791	1081.65	1255.79
Medtr5g009490	1.29922	0.000250786	231.201	140.325	178.428	502.665	476.352	372.561
Medtr6g051780	1.29966	0.0029347	6817.33	7309.58	12327	29261.9	19441.9	16417.3
Medtr3g086760	1.30145	0.00554794	41.2859	51.5652	79.4159	142.439	141.462	140.246
Medtr8g072210	1.30173	0.0252513	511.945	368.565	182.554	734.902	715.971	1170.14
Medtr3g019150	1.30303	0.022256	401.505	495.364	503.311	1869.25	623.587	962.449
Medtr1g062200	1.30304	0.00112575	358.155	455.634	313.538	789.607	711.159	1282.55
Medtr4g070590	1.30319	0.0372403	1266.44	492.828	593.041	1581.28	1395.37	2827.39
Medtr4g016510	1.30332	6.08559e-09	6858.62	5003.52	5158.94	14674.3	13013.5	14317.9
Medtr1g014510	1.30443	0.00289964	225.008	153.85	172.24	608.978	440.745	310.467
Medtr3g053980	1.30513	1.77699e-05	11095.6	10964.8	13378	27600.1	22243.2	37727.1
Medtr3g104920	1.30618	0.00362911	611.031	505.508	660.081	2137.62	1329.93	924.979
Medtr6g092750	1.30805	0.0329406	52.6395	55.7919	29.9099	134.182	132.801	76.011
Medtr3g079820	1.30823	0.0037319	615.16	650.06	1257.25	2533.97	1981.43	1730.05
Medtr1g028150	1.30876	9.44261e-06	433.502	374.482	477.527	1254.08	814.128	1115.54
Medtr6g060175	1.31011	0.0384242	314527	104318	137484	528124	548326	303028
Medtr3g030860	1.31086	0.00263061	25107	12937	14929.2	50735.1	49786	30897.9
Medtr6g087680	1.31123	0.00014189	183.722	323.762	283.628	724.58	603.379	636.993
Medtr8g042060	1.31383	2.89485e-15	1557.51	1617.97	1667.73	3612.58	4051.39	4376.52
Medtr8g095160	1.31475	0.0344554	76.3789	87.9145	113.451	368.483	151.085	171.292
Medtr7g015310	1.31475	0.0383553	1554.41	514.807	1871.95	2767.24	3233.42	3801.62
Medtr7g083120	1.31485	0.0163987	1056.92	872.382	2010.15	3064.5	2246.07	4488.93
Medtr4g095660	1.31634	1.74603e-05	12281.5	9952.09	16394.8	34275.1	26673.8	35246.6
Medtr4g100975	1.31814	5.56858e-23	1846.51	1832.68	1760.56	4341.29	4492.14	4730.88
Medtr1g032100	1.31909	0.00864594	737.985	514.807	1328.41	2107.68	1792.81	2538.34
Medtr3g052480	1.32	0.0442882	2152.03	1009.33	685.865	4041.96	3532.7	2029.81
Medtr8g027465	1.32112	0.034752	279.712	262.053	383.672	384.998	675.553	1251.5
Medtr4g132230	1.32151	0.000656044	193.011	317.845	397.08	766.899	785.258	717.287
Medtr3g107397	1.32233	0.000342872	3292.55	5247.82	6333.68	14629.9	12131.1	10434.9
Medtr1g109320	1.3227	7.16269e-09	431.437	400.687	338.291	1079.65	976.761	871.45
Medtr1g069605	1.32543	0.027472	124.89	62.5546	120.671	374.676	207.862	188.422
Medtr0891s0010	1.32643	0.00376014	65.0253	94.6772	136.142	271.46	255.016	215.186
Medtr8g088080	1.32704	0.000757392	408.73	407.45	598.198	1212.79	824.714	1510.58
Medtr1g076370	1.32712	0.00210775	861.843	956.07	626.045	1947.7	1345.33	2840.24
Medtr2g016400	1.3275	1.03593e-05	722.503	658.513	713.712	1482.19	1465.62	2309.23
Medtr1g115225	1.32792	0.00333376	242.555	196.117	151.612	445.896	352.211	684.099
Medtr0722s0020	1.32834	1.11561e-05	1860.96	1535.97	2189.61	4573.53	3696.3	5757.56
Medtr0460s0010	1.32956	7.85248e-06	3077.86	2989.94	2731.08	8512.27	5200.41	8401.89
Medtr7g104650	1.33077	8.91095e-08	7310.7	5737.27	7949.85	19962.1	17875.2	14977.4
Medtr5g018820	1.33581	0.000227031	553.231	637.38	579.633	1110.61	1281.82	2076.92
Medtr4g087780	1.33595	4.03086e-07	847.393	712.615	1038.6	2079.81	1968.92	2509.43
Medtr1g086950	1.33855	0.018563	109.408	66.7812	45.3805	150.696	186.691	222.68
Medtr0024s0260	1.33866	0.000145142	13170.2	8832.87	13213	34638.5	33361	21065.7
Medtr5g007730	1.3404	0.00097572	486.141	511.426	421.833	1067.26	1710.05	816.85
Medtr2g090050	1.34083	0.0131847	86.7003	39.7306	46.4119	150.696	141.462	144.528
Medtr1g069235	1.34273	0.0146614	60004.9	26207	27561.5	114950	111237	62375
Medtr4g102900	1.34331	1.48181e-05	169.272	221.477	242.373	523.308	452.293	631.64
Medtr3g479460	1.34457	0.000938837	332.351	253.6	189.773	578.013	538.903	853.25
Medtr7g112720	1.34581	0.000706081	748.306	371.946	455.868	1484.25	1362.65	1157.29
Medtr6g087760	1.34803	1.45966e-05	521.234	633.999	733.308	1399.62	1373.24	2035.17
Medtr2g015580	1.34887	0.0221637	2984.97	1093.01	2343.29	3470.14	5542.04	7342.02
Medtr6g078320	1.35202	0.0182621	27.868	21.9786	36.0982	58.8335	73.1368	86.7167
Medtr3g449930	1.35422	0.00336625	247665	109821	163486	508924	507210	315775
Medtr8g042070	1.35436	0.00635265	327.191	231.621	138.204	751.417	506.184	524.583
Medtr6g016810	1.35478	0.00558055	152.758	140.325	226.903	273.524	553.338	502.101
Medtr7g103300	1.35555	1.29314e-06	2266.59	2140.38	1931.77	4264.91	5074.35	6881.67
Medtr3g462760	1.35568	6.81142e-07	884.55	998.337	635.328	2032.33	2339.42	2074.78
Medtr2g086090	1.356	0.000454781	9289.32	6273.21	4663.88	20870.4	14995	15908.8
Medtr3g109280	1.36002	0.00214477	783.399	1325.48	1373.79	3445.37	1921.77	3573.59
Medtr8g024210	1.36207	0.00646654	432.47	883.372	661.112	2439.01	1399.22	1245.08
Medtr3g056585	1.36273	0.0323183	313.773	454.789	799.316	1615.34	719.82	1696.86
Medtr4g104510	1.36308	3.48241e-06	18871.8	15301.4	23278.2	46659.1	41510.9	59612.9
Medtr2g101820	1.36342	0.0203818	121743	49356.4	46261.3	218138	211770	129348
Medtr3g084450	1.36351	0.00247866	6221.78	4530.13	2505.21	12909.3	9754.14	11448.8
Medtr7g104250	1.36447	1.13712e-05	127.986	109.048	86.6356	263.202	268.489	301.903
Medtr5g023260	1.36534	0.00430324	398.409	243.456	161.926	753.481	722.707	594.17
Medtr4g134780	1.36607	0.000381294	2393.55	1607.82	3042.56	7679.31	5243.72	5231.91
Medtr6g022230	1.36671	0.0121742	31.9966	19.4426	28.8785	63.9943	68.3252	73.8698
Medtr1g112160	1.36677	1.1041e-06	607.935	653.441	432.146	1265.44	1531.06	1572.68
Medtr8g467790	1.36962	0.0376723	822.621	494.519	353.762	945.464	1000.82	2371.33
Medtr5g034980	1.37028	1.47163e-08	2754.8	2605.31	3209.64	8929.27	6361.94	6862.4
Medtr7g021750	1.37366	0.000428653	1014.6	749.809	1599.66	2657.83	3045.76	3011.53
Medtr3g073780	1.37374	0.0316267	97.0218	174.984	252.687	676.069	356.061	327.597
Medtr6g008220	1.37426	0.00521851	4924.37	2462.45	2831.13	10660.2	10312.3	5514.54
Medtr5g025890	1.37623	0.00624547	129.018	180.901	277.44	674.004	385.893	464.63
Medtr1g041085	1.3766	2.54238e-05	4973.92	4197.07	2898.17	12258	10386.4	8694.16
Medtr5g025640	1.37762	0.022211	326.158	244.301	114.483	493.375	476.352	810.427
Medtr1g095540	1.38068	0.0313469	232.233	134.408	312.507	369.515	919.984	477.477
Medtr8g469860	1.38072	0.0390741	388.087	331.37	478.558	722.516	542.752	1854.24
Medtr7g095170	1.38086	9.73625e-06	1649.37	1893.54	2513.46	5137.09	4236.16	6398.84
Medtr3g011840	1.38164	0.0280759	317.901	329.679	514.657	703.937	608.19	1716.13
Medtr8g031290	1.3821	0.00929342	75.3467	45.6479	83.5414	208.498	121.253	202.339
Medtr2g068840	1.3833	0.0134635	542.909	923.102	1383.08	2893.16	1532.02	3007.25
Medtr3g091560	1.38345	0.000120325	2788.86	2797.2	2281.4	9222.4	6659.3	4644.16
Medtr5g082260	1.38468	2.02126e-05	7952.69	4862.35	7361.96	20642.3	17884.8	14155.2
Medtr1g017530	1.38787	0.0257787	1162.2	606.103	310.444	1816.61	1969.88	1652.97
Medtr3g436750	1.3882	0.000270074	87.7325	120.882	146.455	371.58	293.51	264.433
Medtr7g073620	1.38924	7.09702e-05	533.62	581.588	318.695	1290.21	1104.75	1362.84
Medtr8g102270	1.3896	0.000714364	366.412	369.41	327.978	969.204	572.584	1246.15
Medtr4g085480	1.39024	4.40831e-05	53312.4	42072.2	76307.4	144462	129165	176415
Medtr1g088935	1.39081	0.00418967	67.0895	69.3172	100.043	275.588	198.239	145.598
Medtr1g082580	1.3927	0.0013151	257.005	408.295	603.355	1182.86	994.083	1154.08
Medtr5g012680	1.39283	0.000428996	204.365	198.653	211.432	763.803	412.838	436.795
Medtr8g469650	1.3939	0.00790907	548.07	552.002	866.356	1380.01	1107.64	2679.65
Medtr7g063270	1.39446	0.0101452	956.8	819.972	430.084	2332.69	1143.24	2326.36
Medtr2g078990	1.39495	1.02175e-10	308.612	278.114	330.04	900.049	772.748	736.557
Medtr5g091960	1.39564	7.02661e-05	15930.2	9791.48	17201.3	45210.9	37034.2	30684.9
Medtr5g029100	1.39707	7.36577e-12	7300.37	5329.82	6748.29	17501.4	16560.7	16970.8
MSTRG.852	1.39721	4.92736e-06	2486.44	2295.92	2434.05	4885.24	5651.74	8470.41
Medtr7g113960	1.39886	0.00787924	5574.63	1898.62	2740.37	8601.04	8542.57	9787.22
Medtr5g006130	1.40046	0.0182519	169500	56225.6	91123.1	323767	329641	183026
Medtr5g010520	1.4009	0.000700376	696.699	759.953	355.825	1435.74	1541.65	1810.35
Medtr7g099390	1.4025	0.0469868	24552.7	8200.56	9648.52	43163.1	48912.2	20016.6
Medtr3g020510	1.40257	0.000456208	893.839	438.727	549.723	1941.5	1456	1576.96
Medtr4g097020	1.40506	0.0204389	38.1894	19.4426	22.6903	63.9943	75.0615	72.7992
Medtr6g014150	1.40704	7.0518e-06	1451.2	1037.22	1254.15	4278.33	2749.37	2895.91
Medtr1g038260	1.4075	3.89675e-05	218.815	147.933	204.212	392.223	544.677	575.97
Medtr2g021690	1.40778	0.000959857	298.29	279.805	140.267	569.756	656.307	680.887
Medtr3g086750	1.40807	0.00367627	290.033	491.983	577.57	1084.81	850.696	1673.31
[truncated: 654 more rows]

## Sheet: Table S3
Table S3 GO enrichment analysis of DEGs in WT A17 vs elp1 mutants.
GO	NS	enrichment	name	ratio_in_study	ratio_in_pop	p_uncorrected	depth	study_count	p_bonferroni	p_sidak	p_holm	p_fdr_bh	study_items
GO:0015979	BP	e	photosynthesis	33/1935	138/20558	2.3831e-06	3	33	0.000371763	0.000362449	0.000340783	2.49771e-05	Medtr1g015290, Medtr1g069235, Medtr1g070495, Medtr2g062930, Medtr2g064650, Medtr2g100210, Medtr2g101820, Medtr3g010000, Medtr3g035600, Medtr3g086230, Medtr3g449930, Medtr4g007080, Medtr4g034770, Medtr4g050850, Medtr4g050860, Medtr4g050880, Medtr4g051177, Medtr4g051370, Medtr4g051375, Medtr4g073360, Medtr4g103330, Medtr5g006130, Medtr5g011220, Medtr5g041910, Medtr6g032880, Medtr6g060175, Medtr7g08…
GO:0071554	BP	e	cell wall organization or biogenesis	75/1935	402/20558	2.40164e-06	2	75	0.000374656	0.000365269	0.000341033	2.49771e-05	MSTRG.18712, Medtr0040s0140, Medtr0618s0020, Medtr1g019540, Medtr1g023180, Medtr1g033080, Medtr1g033130, Medtr1g066850, Medtr1g069460, Medtr1g069605, Medtr2g016630, Medtr2g017950, Medtr2g035780, Medtr2g044810, Medtr2g093990, Medtr2g095800, Medtr2g436050, Medtr2g461970, Medtr2g462000, Medtr3g095910, Medtr3g096910, Medtr3g098980, Medtr3g112060, Medtr3g112180, Medtr3g462760, Medtr4g015120, Medtr4g02…
GO:0005975	BP	e	carbohydrate metabolic process	123/1935	844/20558	4.25224e-06	3	123	0.00066335	0.00064673	0.0005698	2.83449e-05	MSTRG.18712, Medtr0172s0020, Medtr1034s0010, Medtr1g018200, Medtr1g019440, Medtr1g019540, Medtr1g026710, Medtr1g069460, Medtr1g069605, Medtr1g084670, Medtr1g088190, Medtr1g090867, Medtr1g094185, Medtr2g016630, Medtr2g019345, Medtr2g020240, Medtr2g022710, Medtr2g030000, Medtr2g034680, Medtr2g035780, Medtr2g044070, Medtr2g063110, Medtr2g065470, Medtr2g089030, Medtr2g090710, Medtr2g095800, Medtr2g09…
GO:0019748	BP	e	secondary metabolic process	51/1935	270/20558	4.36075e-06	2	51	0.000680277	0.000663234	0.00057998	2.83449e-05	Medtr1g041085, Medtr1g077930, Medtr1g101550, Medtr2g067420, Medtr2g084010, Medtr2g084020, Medtr3g031220, Medtr3g071890, Medtr3g098980, Medtr3g112180, Medtr3g462760, Medtr4g011690, Medtr4g011720, Medtr4g015120, Medtr4g025940, Medtr4g025950, Medtr4g025970, Medtr4g031140, Medtr4g035330, Medtr4g062530, Medtr4g070340, Medtr4g075110, Medtr4g078110, Medtr4g078710, Medtr4g094772, Medtr4g102660, Medtr4g10…
GO:0055085	BP	e	transmembrane transport	145/1935	1056/20558	6.68957e-06	4	145	0.00104357	0.00101743	0.000869644	3.86508e-05	MSTRG.13942, Medtr0004s0650, Medtr0172s0020, Medtr0196s0020, Medtr0294s0020, Medtr1g007580, Medtr1g021740, Medtr1g041695, Medtr1g041875, Medtr1g063170, Medtr1g075440, Medtr1g075640, Medtr1g079760, Medtr1g097840, Medtr1g098240, Medtr1g099280, Medtr1g112990, Medtr1g113850, Medtr2g005130, Medtr2g005410, Medtr2g011580, Medtr2g011600, Medtr2g017590, Medtr2g036650, Medtr2g048720, Medtr2g078970, Medtr2g…
GO:0008150	BP	e	biological_process	1500/1935	14829/20558	8.51376e-06	0	1500	0.00132815	0.00129487	0.00108125	4.42715e-05	MSTRG.12480, MSTRG.13942, MSTRG.18712, MSTRG.18724, MSTRG.19548, MSTRG.3364, MSTRG.4851, MSTRG.5532, MSTRG.9290, Medtr0002s0890, Medtr0003s0090, Medtr0004s0510, Medtr0004s0650, Medtr0005s0070, Medtr0009s0230, Medtr0012s0290, Medtr0015s0140, Medtr0020s0020, Medtr0025s0110, Medtr0036s0050, Medtr0036s0070, Medtr0038s0080, Medtr0040s0140, Medtr0041s0140, Medtr0049s0070, Medtr0072s0040, Medtr0076s0020…
GO:0065007	BP	e	biological regulation	172/1935	1445/20558	0.00106166	1	172	0.165619	0.16147	0.104043	0.00280711	Medtr0003s0090, Medtr0004s0650, Medtr0012s0290, Medtr0025s0110, Medtr0038s0080, Medtr0103s0090, Medtr0200s0050, Medtr1g014510, Medtr1g015275, Medtr1g016480, Medtr1g023180, Medtr1g028380, Medtr1g040875, Medtr1g041695, Medtr1g043350, Medtr1g044210, Medtr1g048710, Medtr1g059970, Medtr1g063960, Medtr1g066850, Medtr1g069275, Medtr1g069460, Medtr1g071450, Medtr1g075640, Medtr1g076370, Medtr1g089180, Me…
GO:0006950	BP	e	response to stress	310/1935	2868/20558	0.00645284	2	310	1	0.981424	0.619473	0.0160415	MSTRG.12480, Medtr0004s0510, Medtr0009s0230, Medtr0200s0050, Medtr0722s0020, Medtr1g008510, Medtr1g008560, Medtr1g009750, Medtr1g013090, Medtr1g014420, Medtr1g016480, Medtr1g016780, Medtr1g021100, Medtr1g029840, Medtr1g040875, Medtr1g041085, Medtr1g041695, Medtr1g041875, Medtr1g043350, Medtr1g048710, Medtr1g056560, Medtr1g062590, Medtr1g066380, Medtr1g066680, Medtr1g066710, Medtr1g067000, Medtr1g…
GO:0050896	BP	e	response to stimulus	310/1935	2868/20558	0.00645284	1	310	1	0.981424	0.619473	0.0160415	MSTRG.12480, Medtr0004s0510, Medtr0009s0230, Medtr0200s0050, Medtr0722s0020, Medtr1g008510, Medtr1g008560, Medtr1g009750, Medtr1g013090, Medtr1g014420, Medtr1g016480, Medtr1g016780, Medtr1g021100, Medtr1g029840, Medtr1g040875, Medtr1g041085, Medtr1g041695, Medtr1g041875, Medtr1g043350, Medtr1g048710, Medtr1g056560, Medtr1g062590, Medtr1g066380, Medtr1g066680, Medtr1g066710, Medtr1g067000, Medtr1g…
GO:0050789	BP	e	regulation of biological process	125/1935	1089/20558	0.0188667	2	125	1	1	1	0.0408778	Medtr0003s0090, Medtr0012s0290, Medtr0038s0080, Medtr0103s0090, Medtr1g014510, Medtr1g015275, Medtr1g016480, Medtr1g023180, Medtr1g028380, Medtr1g040875, Medtr1g041695, Medtr1g043350, Medtr1g044210, Medtr1g063960, Medtr1g066850, Medtr1g069275, Medtr1g069460, Medtr1g071450, Medtr1g075640, Medtr1g076370, Medtr1g089180, Medtr1g090520, Medtr1g100623, Medtr1g112940, Medtr2g018990, Medtr2g034960, Medtr…
GO:0050794	BP	e	regulation of cellular process	125/1935	1089/20558	0.0188667	3	125	1	1	1	0.0408778	Medtr0003s0090, Medtr0012s0290, Medtr0038s0080, Medtr0103s0090, Medtr1g014510, Medtr1g015275, Medtr1g016480, Medtr1g023180, Medtr1g028380, Medtr1g040875, Medtr1g041695, Medtr1g043350, Medtr1g044210, Medtr1g063960, Medtr1g066850, Medtr1g069275, Medtr1g069460, Medtr1g071450, Medtr1g075640, Medtr1g076370, Medtr1g089180, Medtr1g090520, Medtr1g100623, Medtr1g112940, Medtr2g018990, Medtr2g034960, Medtr…
GO:0007165	BP	e	signal transduction	125/1935	1089/20558	0.0188667	4	125	1	1	1	0.0408778	Medtr0003s0090, Medtr0012s0290, Medtr0038s0080, Medtr0103s0090, Medtr1g014510, Medtr1g015275, Medtr1g016480, Medtr1g023180, Medtr1g028380, Medtr1g040875, Medtr1g041695, Medtr1g043350, Medtr1g044210, Medtr1g063960, Medtr1g066850, Medtr1g069275, Medtr1g069460, Medtr1g071450, Medtr1g075640, Medtr1g076370, Medtr1g089180, Medtr1g090520, Medtr1g100623, Medtr1g112940, Medtr2g018990, Medtr2g034960, Medtr…
GO:0009579	CC	e	thylakoid	69/1935	382/20558	3.17333e-06	2	69	0.000155493	0.000151652	0.00015232	3.03612e-05	Medtr1g009980, Medtr1g070495, Medtr1g086940, Medtr1g088845, Medtr1g102570, Medtr1g102780, Medtr1g109080, Medtr2g024300, Medtr2g025140, Medtr2g100210, Medtr2g101820, Medtr2g461260, Medtr3g010000, Medtr3g035600, Medtr3g035680, Medtr3g086230, Medtr3g092040, Medtr3g114850, Medtr3g498725, Medtr4g007080, Medtr4g015860, Medtr4g032805, Medtr4g034770, Medtr4g034790, Medtr4g050860, Medtr4g051177, Medtr4g05…
GO:0005576	CC	e	extracellular region	58/1935	429/20558	0.00560138	2	58	0.274468	0.267687	0.168041	0.0137234	Medtr0040s0140, Medtr0189s0010, Medtr1g021100, Medtr1g088845, Medtr2g029750, Medtr2g029860, Medtr2g031390, Medtr2g070070, Medtr2g084010, Medtr2g084020, Medtr2g090265, Medtr2g095800, Medtr3g035680, Medtr3g037690, Medtr3g056700, Medtr3g071890, Medtr3g091070, Medtr3g096910, Medtr3g100500, Medtr3g462760, Medtr4g015120, Medtr4g029550, Medtr4g029600, Medtr4g029630, Medtr4g045853, Medtr4g051270, Medtr4g…
GO:0005215	MF	e	transporter activity	148/1935	1081/20558	6.47936e-06	1	148	0.000395241	0.000385437	0.000369323	6.58735e-05	Medtr0004s0650, Medtr0103s0090, Medtr0172s0020, Medtr0196s0020, Medtr0294s0020, Medtr1g014510, Medtr1g021740, Medtr1g023180, Medtr1g041695, Medtr1g041875, Medtr1g063170, Medtr1g075440, Medtr1g075640, Medtr1g079760, Medtr1g097840, Medtr1g098240, Medtr1g099010, Medtr1g099280, Medtr2g005130, Medtr2g005410, Medtr2g011580, Medtr2g011600, Medtr2g017590, Medtr2g036650, Medtr2g048720, Medtr2g078970, Medt…
GO:0022857	MF	e	transmembrane transporter activity	148/1935	1081/20558	6.47936e-06	2	148	0.000395241	0.000385437	0.000369323	6.58735e-05	Medtr0004s0650, Medtr0103s0090, Medtr0172s0020, Medtr0196s0020, Medtr0294s0020, Medtr1g014510, Medtr1g021740, Medtr1g023180, Medtr1g041695, Medtr1g041875, Medtr1g063170, Medtr1g075440, Medtr1g075640, Medtr1g079760, Medtr1g097840, Medtr1g098240, Medtr1g099010, Medtr1g099280, Medtr2g005130, Medtr2g005410, Medtr2g011580, Medtr2g011600, Medtr2g017590, Medtr2g036650, Medtr2g048720, Medtr2g078970, Medt…
GO:0016491	MF	e	oxidoreductase activity	210/1935	1652/20558	8.74114e-06	2	210	0.000533209	0.000519984	0.000480763	6.66599e-05	MSTRG.4851, Medtr0005s0070, Medtr0025s0110, Medtr0103s0010, Medtr0328s0030, Medtr1034s0010, Medtr1g009750, Medtr1g016070, Medtr1g019410, Medtr1g023700, Medtr1g023720, Medtr1g023730, Medtr1g026710, Medtr1g027020, Medtr1g029840, Medtr1g059970, Medtr1g060550, Medtr1g066380, Medtr1g066680, Medtr1g066710, Medtr1g069275, Medtr1g070365, Medtr1g075650, Medtr1g082760, Medtr1g085680, Medtr1g086550, Medtr1g…
GO:0003824	MF	e	catalytic activity	811/1935	7477/20558	8.74229e-06	1	811	0.00053328	0.000520052	0.000472084	6.66599e-05	MSTRG.18712, MSTRG.4851, MSTRG.5354, Medtr0002s0890, Medtr0005s0070, Medtr0009s0230, Medtr0015s0140, Medtr0024s0260, Medtr0025s0110, Medtr0036s0050, Medtr0036s0070, Medtr0036s0220, Medtr0049s0070, Medtr0076s0020, Medtr0103s0010, Medtr0189s0010, Medtr0196s0020, Medtr0200s0050, Medtr0328s0030, Medtr0365s0030, Medtr0400s0040, Medtr0449s0040, Medtr0536s0020, Medtr0690s0010, Medtr0722s0020, Medtr0891s…
GO:0140110	MF	e	transcription regulator activity	80/1935	568/20558	0.00025231	1	80	0.0153909	0.0150092	0.0123632	0.00109935	MSTRG.12480, MSTRG.18724, Medtr0020s0020, Medtr1g022495, Medtr1g043350, Medtr1g048710, Medtr1g070250, Medtr1g071360, Medtr1g086790, Medtr1g100777, Medtr1g101550, Medtr1g101600, Medtr2g014340, Medtr2g014770, Medtr2g015040, Medtr2g016770, Medtr2g034960, Medtr2g043020, Medtr2g043030, Medtr2g043040, Medtr2g043050, Medtr2g067420, Medtr2g075410, Medtr2g078680, Medtr2g086420, Medtr2g090960, Medtr2g09396…
GO:0003700	MF	e	DNA-binding transcription factor activity	80/1935	568/20558	0.00025231	2	80	0.0153909	0.0150092	0.0123632	0.00109935	MSTRG.12480, MSTRG.18724, Medtr0020s0020, Medtr1g022495, Medtr1g043350, Medtr1g048710, Medtr1g070250, Medtr1g071360, Medtr1g086790, Medtr1g100777, Medtr1g101550, Medtr1g101600, Medtr2g014340, Medtr2g014770, Medtr2g015040, Medtr2g016770, Medtr2g034960, Medtr2g043020, Medtr2g043030, Medtr2g043040, Medtr2g043050, Medtr2g067420, Medtr2g075410, Medtr2g078680, Medtr2g086420, Medtr2g090960, Medtr2g09396…
GO:0016740	MF	e	transferase activity	344/1935	3092/20558	0.000507939	2	344	0.0309843	0.0302157	0.0238731	0.00206562	MSTRG.18712, Medtr0036s0220, Medtr0049s0070, Medtr0189s0010, Medtr0365s0030, Medtr0400s0040, Medtr0449s0040, Medtr0536s0020, Medtr0690s0010, Medtr0722s0020, Medtr0891s0010, Medtr1g006600, Medtr1g009270, Medtr1g009860, Medtr1g014690, Medtr1g015020, Medtr1g019540, Medtr1g027960, Medtr1g028170, Medtr1g028890, Medtr1g040500, Medtr1g040555, Medtr1g040875, Medtr1g041085, Medtr1g044210, Medtr1g069460, M…
GO:0016746	MF	e	transferase activity, transferring acyl groups	54/1935	385/20558	0.00345528	3	54	0.210772	0.205544	0.145122	0.0105386	Medtr0449s0040, Medtr1g040500, Medtr1g041085, Medtr1g102290, Medtr1g115560, Medtr2g104220, Medtr3g028210, Medtr3g049150, Medtr3g072940, Medtr3g072980, Medtr3g088670, Medtr3g098980, Medtr3g101960, Medtr3g102030, Medtr3g103110, Medtr3g103120, Medtr3g112180, Medtr3g465870, Medtr4g062190, Medtr4g062270, Medtr4g069140, Medtr4g078480, Medtr4g094838, Medtr4g095700, Medtr4g122030, Medtr5g007713, Medtr5g0…
GO:0016798	MF	e	hydrolase activity, acting on glycosyl bonds	60/1935	441/20558	0.00376123	3	60	0.229435	0.223744	0.154211	0.0109255	Medtr0009s0230, Medtr1g018200, Medtr1g019440, Medtr1g088190, Medtr2g019345, Medtr2g020240, Medtr2g022710, Medtr2g030000, Medtr2g034680, Medtr2g089030, Medtr2g095800, Medtr2g096030, Medtr3g023700, Medtr3g026400, Medtr3g074180, Medtr3g080190, Medtr3g086750, Medtr3g096330, Medtr3g096910, Medtr3g098650, Medtr3g112060, Medtr3g116510, Medtr3g117840, Medtr4g016920, Medtr4g045853, Medtr4g057450, Medtr4g0…
GO:0016757	MF	e	transferase activity, transferring glycosyl groups	75/1935	587/20558	0.00631289	3	75	0.385086	0.375535	0.252516	0.0175039	MSTRG.18712, Medtr0036s0220, Medtr0536s0020, Medtr0891s0010, Medtr1g006600, Medtr1g019540, Medtr1g069460, Medtr1g069605, Medtr1g082880, Medtr1g084670, Medtr2g016630, Medtr2g023320, Medtr2g035780, Medtr2g044070, Medtr2g046620, Medtr2g059240, Medtr2g083380, Medtr2g095800, Medtr3g060220, Medtr3g060280, Medtr3g091270, Medtr3g095910, Medtr3g110200, Medtr3g450800, Medtr3g452360, Medtr3g462340, Medtr3g4…
GO:0016301	MF	e	kinase activity	181/1935	1597/20558	0.00738092	4	181	0.450236	0.439069	0.287856	0.0195755	Medtr0049s0070, Medtr0189s0010, Medtr0365s0030, Medtr0400s0040, Medtr0690s0010, Medtr0722s0020, Medtr1g009270, Medtr1g009860, Medtr1g015020, Medtr1g027960, Medtr1g028170, Medtr1g028890, Medtr1g040555, Medtr1g040875, Medtr1g044210, Medtr1g071480, Medtr1g076370, Medtr1g082580, Medtr1g088935, Medtr1g090520, Medtr1g097110, Medtr1g097580, Medtr1g097850, Medtr1g098300, Medtr1g102190, Medtr1g102360, Med…

## Sheet: Table S4
Table S4 KEGG analysis of DEGs in WT A17 vs elp1 mutants.
ID	Description	GeneRatio	BgRatio	pvalue	p.adjust	qvalue	geneID	Count
ko04075	Plant hormone signal transduction	105/1149	405/13167	1.96e-25	3.45e-23	3.01e-23	Medtr4g072680/Medtr1g063300/Medtr3g084230/Medtr4g072730/Medtr8g102550/Medtr4g072530/Medtr1g044210/Medtr7g062540/Medtr8g089975/Medtr5g036480/Medtr2g100880/Medtr3g084150/Medtr3g084210/Medtr7g490310/Medtr4g072820/Medtr1g063340/Medtr3g015490/Medtr8g461420/Medtr4g072740/Medtr3g110038/Medtr2g100900/Medtr4g072600/Medtr4g072580/Medtr3g110045/Medtr6g069870/Medtr2g040500/Medtr1g063330/Medtr4g072510/Medtr4g…	105
ko00195	Photosynthesis	36/1149	103/13167	1.02e-13	8.98e-12	7.84e-12	Medtr4g050863/Medtr3g449930/Medtr4g051177/Medtr8g089610/Medtr5g041910/Medtr5g018670/Medtr3g114850/Medtr4g050880/Medtr2g062930/Medtr2g064650/Medtr4g051370/Medtr2g100210/Medtr2g101820/Medtr8g078870/Medtr8g005175/Medtr7g099390/Medtr8g056780/Medtr4g051375/Medtr7g021750/Medtr3g086230/Medtr4g051290/Medtr4g073360/Medtr7g096150/Medtr1g070495/Medtr5g019520/Medtr5g006130/Medtr4g050840/Medtr4g052420/Medtr4g…	36
ko00194	Photosynthesis proteins	38/1149	126/13167	4.03e-12	2.36e-10	2.06e-10	Medtr4g050863/Medtr3g449930/Medtr4g051177/Medtr8g089610/Medtr5g041910/Medtr5g018670/Medtr3g114850/Medtr4g050880/Medtr2g062930/Medtr2g064650/Medtr4g051370/Medtr2g100210/Medtr2g101820/Medtr6g060175/Medtr8g078870/Medtr8g005175/Medtr7g099390/Medtr4g079850/Medtr8g056780/Medtr4g051375/Medtr7g021750/Medtr3g086230/Medtr4g051290/Medtr4g073360/Medtr7g096150/Medtr1g070495/Medtr5g019520/Medtr5g006130/Medtr4g…	38
ko00199	Cytochrome P450	50/1149	267/13167	1.67e-07	7.35e-06	6.42e-06	Medtr1g085680/Medtr4g104640/Medtr1g101040/Medtr7g075580/Medtr1g023720/Medtr1g060550/Medtr4g094772/Medtr3g058380/Medtr5g094460/Medtr8g012590/Medtr4g104660/Medtr8g027040/Medtr4g075110/Medtr8g076940/Medtr1g070365/Medtr6g042540/Medtr3g076530/Medtr4g062530/Medtr8g076290/Medtr1g023700/Medtr0025s0110/Medtr2g031930/Medtr4g078110/Medtr4g025940/Medtr5g070980/Medtr4g089025/Medtr4g025970/Medtr4g077210/Medtr1…	50
ko00380	Tryptophan metabolism	25/1149	134/13167	0.000211952	0.00746072	0.00651475	Medtr3g078170/Medtr4g104640/Medtr7g058700/Medtr7g075580/Medtr1g069275/Medtr4g104660/Medtr4g051642/Medtr5g033510/Medtr4g025940/Medtr4g089025/Medtr6g086300/Medtr4g025970/Medtr7g012330/Medtr5g098310/Medtr1g107305/Medtr4g025950/Medtr8g094600/Medtr8g083520/Medtr4g088415/Medtr4g088425/Medtr1g107295/Medtr0449s0040/Medtr1g029840/Medtr4g088420/Medtr4g089055	25
ko00902	Monoterpenoid biosynthesis	19/1149	91/13167	0.000270346	0.00793016	0.00692466	Medtr6g014186/Medtr3g479610/Medtr6g014270/Medtr6g014290/Medtr6g014160/Medtr0891s0010/Medtr8g032010/Medtr6g013900/Medtr6g014150/Medtr6g014170/Medtr3g479620/Medtr6g014310/Medtr8g059425/Medtr8g032000/Medtr4g092020/Medtr4g094220/Medtr0036s0220/Medtr6g014020/Medtr6g014300	19
ko02010	ABC transporters	21/1149	109/13167	0.000422216	0.0106157	0.00926971	Medtr3g011820/Medtr0196s0020/Medtr5g094810/Medtr6g034265/Medtr8g016000/Medtr3g011840/Medtr6g009090/Medtr6g034220/Medtr1g063170/Medtr8g016010/Medtr8g015980/MSTRG.19548/Medtr8g009630/Medtr3g056700/Medtr8g061970/Medtr8g066710/Medtr8g066690/Medtr5g030910/Medtr6g034335/Medtr6g008800/Medtr1g099280	21
ko04626	Plant-pathogen interaction	64/1149	489/13167	0.000641211	0.0141066	0.012318	Medtr8g469650/Medtr8g028565/Medtr2g015040/Medtr8g469860/Medtr8g107110/Medtr4g062190/Medtr8g028500/Medtr0460s0010/Medtr8g469720/Medtr3g098320/Medtr1g102290/Medtr3g089090/Medtr8g469570/Medtr8g468660/Medtr3g011390/Medtr3g011420/Medtr8g095160/Medtr3g056380/Medtr8g105230/Medtr7g012260/Medtr3g055830/Medtr3g466580/Medtr3g019120/Medtr1g115560/Medtr5g059880/Medtr7g106710/Medtr8g470190/Medtr4g103630/Medtr3…	64
ko00062	Fatty acid elongation	11/1149	43/13167	0.00089772	0.0175554	0.0153295	Medtr4g062190/Medtr1g102290/Medtr7g113780/Medtr1g115560/Medtr3g072980/Medtr4g062270/Medtr6g037330/Medtr1g041085/Medtr3g072940/Medtr6g037340/Medtr4g060990	11
ko00140	Steroid hormone biosynthesis	23/1149	138/13167	0.00185843	0.0298918	0.0261016	Medtr4g104640/Medtr7g075580/Medtr4g094772/Medtr3g058380/Medtr5g094460/Medtr4g104660/Medtr6g042540/Medtr4g062530/Medtr4g025940/Medtr4g089025/Medtr4g025970/Medtr4g077210/Medtr6g037330/Medtr4g035330/Medtr7g012330/Medtr1g107305/Medtr4g025950/Medtr4g088415/Medtr4g088425/Medtr6g037340/Medtr1g107295/Medtr4g088420/Medtr4g089055	23
ko00710	Carbon fixation in photosynthetic organisms	18/1149	98/13167	0.00186823	0.0298918	0.0261016	Medtr7g007220/Medtr7g007210/Medtr3g035680/Medtr5g027530/Medtr2g065470/Medtr4g051270/Medtr6g055010/Medtr7g066120/Medtr7g114900/Medtr7g076650/Medtr7g117930/Medtr7g033770/Medtr7g021770/Medtr5g096670/Medtr7g007120/Medtr0002s0890/Medtr5g430730/Medtr5g030620	18
ko04712	Circadian rhythm - plant	14/1149	70/13167	0.00255695	0.037502	0.0327469	Medtr5g007730/Medtr5g079220/Medtr5g007717/Medtr5g079290/Medtr7g118330/Medtr1g098160/Medtr3g092780/Medtr7g057160/Medtr7g016820/Medtr5g078950/Medtr3g088670/Medtr5g007713/Medtr8g105590/Medtr5g007760	14
ko01003	Glycosyltransferases	58/1149	465/13167	0.00341812	0.046276	0.0404085	MSTRG.18712/Medtr3g452360/Medtr1g069605/Medtr6g007807/Medtr7g115570/Medtr8g070700/Medtr4g130510/Medtr7g098650/Medtr8g006710/Medtr2g023320/Medtr8g008990/Medtr1g069460/Medtr2g083380/Medtr6g023665/Medtr8g091995/Medtr6g014186/Medtr7g070995/Medtr3g479610/Medtr6g014270/Medtr6g014290/Medtr2g461970/Medtr8g106640/Medtr8g086600/Medtr0014s0440/Medtr6g014160/Medtr2g035780/Medtr0891s0010/Medtr0536s0020/Medtr6…	58
ko01008	Polyketide biosynthesis proteins	6/1149	19/13167	0.00437719	0.0550276	0.0480504	Medtr5g007730/Medtr5g007717/Medtr7g016820/Medtr3g088670/Medtr5g007713/Medtr5g007760	6

## Sheet: Table S5
Table S5 11 novel genes are differentially expressed in WT A17 vs elp1 mutants.
Row.names	baseMean	log2FoldChange	lfcSE	stat	pvalue	padj	A17_rep1	A17_rep2	A17_rep3	elp1_rep1	elp1_rep2	elp1_rep3
MSTRG.16031	315.564	-11.7152	1.22146	-9.59117	8.7089e-22	1.80546e-19	498.527	733.748	661.112	0	0	0
MSTRG.10476	3907.57	-2.93667	0.241288	-12.1708	4.44587e-34	2.26876e-31	7881.47	7485.41	5370.37	823.668	1053.75	830.768
MSTRG.181	257.662	-2.50861	0.311486	-8.05368	8.0338e-16	9.18901e-14	350.93	492.828	471.339	84.6376	89.4963	56.7406
MSTRG.20592	170.386	-2.01219	0.507536	-3.96462	7.35125e-05	0.00115019	371.573	148.778	299.099	40.2545	96.2326	66.3758
MSTRG.19827	304.764	-1.7865	0.25555	-6.99082	2.73279e-12	2.06602e-10	522.266	469.159	425.958	122.828	120.291	168.081
MSTRG.20288	799.129	-1.70592	0.313715	-5.43781	5.39401e-08	1.91497e-06	1279.86	1483.56	906.579	398.416	452.293	274.068
MSTRG.4851	516.735	-1.69388	0.295541	-5.73144	9.9582e-09	4.13538e-07	829.846	825.044	713.712	287.974	280.037	163.798
MSTRG.16162	4392.32	-1.0778	0.235217	-4.58216	4.60207e-06	0.000102779	5114.29	7553.88	5213.61	2561.84	2867.73	3042.58
MSTRG.22819	2615.13	-1.02151	0.300132	-3.40354	0.000665192	0.00731518	3530.97	4247.79	2733.15	1549.28	1357.84	2271.76
MSTRG.19548	2129.5	1.22073	0.318825	3.82884	0.000128748	0.00185275	1205.55	890.134	1740.96	2998.44	2444.31	3497.58
MSTRG.9290	555.38	1.23862	0.394247	3.14174	0.00167947	0.015698	265.262	292.485	434.209	1163.25	623.587	553.488

## Sheet: Table S6
Table S6 Differentially expressed proteins (DEPs) in WT A17 vs elp1 mutants.
Protein_id	log2 (Abundance Ratio)	pvalue	Abundance Ratio(light/Heavy)	Abundance Ratio(light/Heavy)	Abundance Ratio(light/Heavy)	light	light	light	Heavy	Heavy	Heavy	Gene_id
A0A072TZ59	2.34814	1.47356e-06	4.43478	5.77966	5.06061	163.2	170.5	167	36.8	29.5	33	Medtr7g033755
G7IH13	0.744505	0.00536162	2.125	1.55102	1.35018	136	121.6	114.9	64	78.4	85.1	Medtr2g069050
G7LIY0	-0.770842	8.61652e-08	0.589825	0.576044	0.592357	74.2	73.1	74.4	125.8	126.9	125.6	Medtr8g018550
A0A072TKG8	0.699067	0.0108271	1.34192	1.38379	2.14465	114.6	116.1	136.4	85.4	83.9	63.6	Medtr0002s0660
G7KUJ1	0.673162	1.97788e-06	1.58065	1.6455	1.55754	122.5	124.4	121.8	77.5	75.6	78.2	Medtr7g110310
G7JTH4	0.987233	2.95421e-05	2.11042	1.7972	2.03951	135.7	128.5	134.2	64.3	71.5	65.8	Medtr4g038440
G7KVE1	0.780643	0.000412247	1.50313	1.7137	1.93686	120.1	126.3	131.9	79.9	73.7	68.1	Medtr7g093260
G7LIZ7	0.844072	0.0100023	1.25225	2.28407	1.849	111.2	139.1	129.8	88.8	60.9	70.2	Medtr8g018730
E2FKJ6	-2.04355	6.88699e-05	0.283697	0.277139	0.166861	44.2	43.4	28.6	155.8	156.6	171.4	Medtr1g074950
I3T9M4	-0.714358	1.16865e-07	0.610306	0.6	0.618123	75.8	75	76.4	124.2	125	123.6	Medtr1g115500
G7L017	0.643989	3.11784e-05	1.46914	1.59067	1.62812	119	122.8	123.9	81	77.2	76.1	Medtr7g026230
G7IBZ5	-1.52382	5.36904e-08	0.336898	0.357773	0.348618	50.4	52.7	51.7	149.6	147.3	148.3	Medtr1g098680
A0A072TKG5	1.64146	0.037519	1.43605	6.32601	1.5974	117.9	172.7	123	82.1	27.3	77	Medtr0002s0550
A0A072VNM9	0.679424	3.55275e-06	1.54453	1.61097	1.64901	121.4	123.4	124.5	78.6	76.6	75.5	Medtr1g080950
G7IUE0	0.679769	8.08077e-06	1.6738	1.54453	1.58732	125.2	121.4	122.7	74.8	78.6	77.3	Medtr2g098250
B1NY79	-2.86714	1.92854e-08	0.130582	0.147447	0.133144	23.1	25.7	23.5	176.9	174.3	176.5	Medtr7g086340
G7LHC6	0.596991	0.00776451	1.3015	1.35018	1.886	113.1	114.9	130.7	86.9	85.1	69.3	Medtr8g098360
G7JFK1	-2.46859	5.08409e-06	0.142204	0.186944	0.212856	24.9	31.5	35.1	175.1	168.5	164.9	Medtr4g130540
E2FKJ2	0.8539	1.91433e-06	1.73224	1.84495	1.84495	126.8	129.7	129.7	73.2	70.3	70.3	Medtr1g040360
B7FIH3	6.64386	0	100	100		200	200		2	2		Medtr0015s0130
G7IG01	-0.763054	3.90799e-05	0.601281	0.544402	0.62206	75.1	70.5	76.7	124.9	129.5	123.3	Medtr2g034440
G7LA76	-1.01181	7.02266e-06	0.506024	0.519757	0.461988	67.2	68.4	63.2	132.8	131.6	136.8	Medtr8g074330
G7KB73	-0.77616	1.19313e-05	0.55159	0.611604	0.588562	71.1	75.9	74.1	128.9	124.1	125.9	Medtr5g063670
G7KGI9	0.666335	0.000197159	1.75482	1.49688	1.50941	127.4	119.9	120.3	72.6	80.1	79.7	Medtr5g031360
G7J557	-0.83125	8.42629e-06	0.566171	0.588562	0.531394	72.3	74.1	69.4	127.7	125.9	130.6	Medtr3g100500
G7L970	-0.608928	3.98956e-05	0.657001	0.619433	0.690617	79.3	76.5	81.7	120.7	123.5	118.3	Medtr8g023140
G7IJU3	-1.19143	8.31091e-08	0.425517	0.444043	0.444043	59.7	61.5	61.5	140.3	138.5	138.5	Medtr2g029830
E2FKJ1	1.04275	6.3034e-06	2.21027	1.98063	1.98954	137.7	132.9	133.1	62.3	67.1	66.9	Medtr1g075170
G7LAD5	1.11092	6.34039e-05	2.16957	2.40716	1.90276	136.9	141.3	131.1	63.1	58.7	68.9	Medtr8g091320
I3SX98	-1.01957	4.9761e-06	0.525553	0.472754	0.481481	68.9	64.2	65	131.1	135.8	135	Medtr4g063630
G7IU06	-1.56424	2.29945e-06	0.341382	0.363327	0.309758	50.9	53.3	47.3	149.1	146.7	152.7	Medtr5g016010
A0A072URR3	0.616474	0.0496317	1.2779	2.18471	1.13675	112.2	137.2	106.4	87.8	62.8	93.6	Medtr4g125970
A0A072UUL3	0.950339	1.47096e-05	1.8777	1.83286	2.08642	130.5	129.4	135.2	69.5	70.6	64.8	Medtr4g045667
G7J914	0.978833	3.29021e-06	1.9985	2.04878	1.86533	133.3	134.4	130.2	66.7	65.6	69.8	Medtr3g092900
G7JCF5	0.670392	0.017113	1.96296	1.14133	1.67023	132.5	106.6	125.1	67.5	93.4	74.9	Medtr4g064780
G7KA64	-0.843859	0.000145615	0.497006	0.616815	0.557632	66.4	76.3	71.6	133.6	123.7	128.4	Medtr5g062430
G7LGR9	-1.26023	4.83397e-08	0.41844	0.40746	0.426534	59	57.9	59.8	141	142.1	140.2	Medtr8g039540
G7I4F8	-0.739112	0.000233623	0.666667	0.540832	0.589825	80	70.2	74.2	120	129.8	125.8	Medtr1g019810
A0A072UTH7	-1.32461	1.96752e-10	0.39958	0.396648	0.401542	57.1	56.8	57.3	142.9	143.2	142.7	Medtr4g428370
G7IJU2	-0.961937	7.33608e-07	0.500375	0.532567	0.507159	66.7	69.5	67.3	133.3	130.5	132.7	Medtr2g029820
A0A072VNW0	-1.68561	7.26534e-05	0.386963	0.287001	0.258653	55.8	44.6	41.1	144.2	155.4	158.9	Medtr1g100623
G7JPK2	-0.817011	0.000140346	0.624695	0.508296	0.569859	76.9	67.4	72.6	123.1	132.6	127.4	Medtr4g075290
B7FH09	0.709166	2.4866e-05	1.67023	1.7027	1.53165	125.1	126	121	74.9	74	79	Medtr2g437530
G7K5X3	-1.03011	9.89569e-05	0.536098	0.423488	0.509434	69.8	59.5	67.5	130.2	140.5	132.5	Medtr5g076080
G7JQL1	-0.647123	1.37986e-06	0.657001	0.628664	0.629992	79.3	77.2	77.3	120.7	122.8	122.7	Medtr4g076440
G7K283	-1.20575	8.28826e-06	0.450326	0.455604	0.3947	62.1	62.6	56.6	137.9	137.4	143.4	Medtr5g083170
A0A072ULB0	6.07353	0.00714543	2.03951	100	100	134.2	200	200	65.8	2	2	Medtr4g071880
A0A072UU47	0.85006	4.02366e-06	1.85714	1.7137	1.83688	130	126.3	129.5	70	73.7	70.5	Medtr3g026400
A0A072TM93	-0.933362	8.15581e-06	0.495886	0.55642	0.518603	66.3	71.5	68.3	133.7	128.5	131.7	Medtr8g023780
A0A072TFB3	1.98983	7.55588e-08	3.88998	3.83092	4.19481	159.1	158.6	161.5	40.9	41.4	38.5	Medtr0263s0020
A0A072TUC7	0.746733	0.000257592	1.47831	1.76625	1.7894	119.3	127.7	128.3	80.7	72.3	71.7	Medtr0036s0050
G7J9B8	-0.678927	0.00029404	0.699235	0.581028	0.593625	82.3	73.5	74.5	117.7	126.5	125.5	Medtr3g065250
A0A072V1D5	-0.701313	0.00708877	0.779359	0.596169	0.469508	87.6	74.7	63.9	112.4	125.3	136.1	Medtr3g097350
A0A072W0W5	1.0486	5.34056e-07	1.99401	2.12989	2.08166	133.2	136.1	135.1	66.8	63.9	64.9	Medtr1g105480
A0A072U103	-1.01215	1.80763e-05	0.536098	0.492537	0.458789	69.8	66	62.9	130.2	134	137.1	Medtr7g066870
G7KPG2	-0.705086	0.00468572	0.715266	0.659751	0.465201	83.4	79.5	63.5	116.6	120.5	136.5	Medtr6g087990
G7IAA3	-0.768744	1.74229e-07	0.578532	0.598721	0.583531	73.3	74.9	73.7	126.7	125.1	126.3	Medtr1g064070
G7J7R2	-0.800296	4.80003e-06	0.54679	0.593625	0.582278	70.7	74.5	73.6	129.3	125.5	126.4	Medtr3g117290
B7FM98	0.70389	0.0335677	2.34448	1.22469	1.3175	140.2	110.1	113.7	59.8	89.9	86.3	Medtr1g084200
A0A072UMH6	-0.954012	2.0109e-05	0.507159	0.48258	0.558846	67.3	65.1	71.7	132.7	134.9	128.3	Medtr6g085010
A0A072V0V9	0.732355	0.0185301	1.52207	1.20994	2.25203	120.7	109.5	138.5	79.3	90.5	61.5	Medtr3g088425
G7IJU0	-1.0667	0.0194553	0.618123	0.612903	0.201201	76.4	76	33.5	123.6	124	166.5	Medtr2g029800
G7IFD0	-0.753263	2.91835e-07	0.598721	0.579779	0.601281	74.9	73.4	75.1	125.1	126.6	124.9	Medtr2g010590
A0A072UY96	-0.63644	1.76836e-05	0.615509	0.639344	0.675042	76.2	78	80.6	123.8	122	119.4	Medtr3g460780
A0A072UKG0	-0.662143	3.72332e-06	0.638002	0.60901	0.648805	77.9	75.7	78.7	122.1	124.3	121.3	Medtr4g064983
G7KMU7	-0.729472	2.85593e-05	0.643385	0.594896	0.571092	78.3	74.6	72.7	121.7	125.4	127.3	Medtr6g059730
G7LA77	-1.46349	9.04862e-07	0.386001	0.356852	0.34499	55.7	52.6	51.3	144.3	147.4	148.7	Medtr8g074350
G7JHG9	0.892298	0.00244059	1.85307	1.442	2.27332	129.9	118.1	138.9	70.1	81.9	61.1	Medtr4g082950
A0A072U5V1	-0.600206	0.000251277	0.718213	0.605136	0.655629	83.6	75.4	79.2	116.4	124.6	120.8	Medtr8g099450
S4SZQ7	1.25644	1.25418e-06	2.53357	2.32779	2.30579	143.4	139.9	139.5	56.6	60.1	60.5
A0A072UQA9	-0.611206	2.25155e-05	0.633987	0.639344	0.690617	77.6	78	81.7	122.4	122	118.3	Medtr4g094285
I3SSK7	-0.876322	0.000381633	0.500375	0.495886	0.638002	66.7	66.3	77.9	133.3	133.7	122.1	Medtr1g041795
A0A072VFQ2	0.679422	2.33052e-05	1.61097	1.68097	1.51256	123.4	125.4	120.4	76.6	74.6	79.6	Medtr1g028330
G7JXM8	1.35716	2.38627e-05	2.92157	2.33333	2.43053	149	140	141.7	51	60	58.3	Medtr5g022870
A0A072UHT1	-0.721014	0.00493173	0.457726	0.636661	0.725626	62.8	77.8	84.1	137.2	122.2	115.9	Medtr4g010565
G7JPC5	0.806932	0.000260552	1.52525	1.82885	1.89436	120.8	129.3	130.9	79.2	70.7	69.1	Medtr4g059390
G7IMZ3	-2.11853	0.0178096	0.01	0.670844	0.01	2	80.3	2	200	119.7	200	Medtr2g035190
A0A072V4P1	-0.822767	0.000168698	0.515152	0.545595	0.635323	68	70.6	77.7	132	129.4	122.3	Medtr2g022430
G7LDE7	0.606507	9.00159e-05	1.59067	1.40964	1.56739	122.8	117	122.1	77.2	83	77.9	Medtr8g009280
G7INL3	-0.581244	0.000731607	0.618123	0.754386	0.632653	76.4	86	77.5	123.6	114	122.5	Medtr2g037850
A0A072TXF8	-0.641701	6.79451e-05	0.594896	0.651528	0.676446	74.6	78.9	80.7	125.4	121.1	119.3	Medtr7g033445
G7IM82	-2.18075	3.47626e-08	0.232286	0.213592	0.215805	37.7	35.2	35.5	162.3	164.8	164.5	Medtr2g084020
G7LEF9	0.821586	2.86404e-05	1.69542	1.69542	1.91121	125.8	125.8	131.3	74.2	74.2	68.7	Medtr8g036920
I3STX0	-0.724797	1.3523e-05	0.627339	0.571092	0.616815	77.1	72.7	76.3	122.9	127.3	123.7	Medtr3g110320
G7JQL4	1.40124	1.57718e-06	2.77358	2.46021	2.69004	147	142.2	145.8	53	57.8	54.2	Medtr4g076470
G7KKH1	0.696855	2.31314e-05	1.7248	1.574	1.5641	126.6	122.3	122	73.4	77.7	78	Medtr6g012110
A0A072VMU1	-0.684843	2.04063e-08	0.615509	0.626016	0.624695	76.2	77	76.9	123.8	123	123.1	Medtr2g096900
G7J9S1	-0.725088	0.000530804	0.652893	0.518603	0.643385	79	68.3	78.3	121	131.7	121.7	Medtr3g094650
I3T3T7	-1.68366	0.0387696	0.01	0.913876	0.01	2	95.5	2	200	104.5	200	Medtr8g012325
G7IRR6	-0.622923	0.015024	0.754386	0.73913	0.454545	86	85	62.5	114	115	137.5	Medtr2g094180
G7JPY4	-1.29007	0.000357593	0.354096	0.354096	0.518603	52.3	52.3	68.3	147.7	147.7	131.7	Medtr4g107940
G7LGQ5	-2.00867	1.46388e-05	0.290323	0.254705	0.20048	45	40.6	33.4	155	159.4	166.6	Medtr8g014660
G7IEP9	-1.07035	0.00014453	0.492537	0.403509	0.532567	66	57.5	69.5	134	142.5	130.5	Medtr3g079480
A0A072UXU6	-0.62445	0.02375	0.429593	0.694915	0.821494	60.1	82	90.2	139.9	118	109.8	Medtr4g078545
G7JES0	-0.654611	7.98305e-05	0.68492	0.623377	0.597444	81.3	76.8	74.8	118.7	123.2	125.2	Medtr4g050400
G7IRG5	-0.688373	0.00217144	0.54202	0.749781	0.569859	70.3	85.7	72.6	129.7	114.3	127.4	Medtr2g087660
A0A072TXD7	-0.777731	2.64129e-05	0.573564	0.624695	0.55159	72.9	76.9	71.1	127.1	123.1	128.9	Medtr7g033165
A0A072UM06	0.964167	0.0027637	1.50313	2.50877	1.84091	120.1	143	129.6	79.9	57	70.4	Medtr4g069030
A0A072UXA2	-1.02435	0.000708613	0.5625	0.530222	0.38217	72	69.3	55.3	128	130.7	144.7	Medtr4g073540
G7J745	-1.53748	0.000598565	0.40746	0.222494	0.403509	57.9	36.4	57.5	142.1	163.6	142.5	Medtr3g116860
A0A072UMP0	-1.10656	1.28758e-05	0.448226	0.507159	0.437815	61.9	67.3	60.9	138.1	132.7	139.1	Medtr4g088735
A0A072V558	-0.619352	0.0401051	0.396648	0.886792	0.669449	56.8	94	80.2	143.2	106	119.8	Medtr2g010815
G7JVF8	-0.636198	5.88897e-08	0.640689	0.651528	0.638002	78.1	78.9	77.9	121.9	121.1	122.1	Medtr4g128150
G7KP65	-0.614527	0.000599358	0.579779	0.657001	0.722653	73.4	79.3	83.9	126.6	120.7	116.1	Medtr6g026810
G7K975	0.766055	0.0115722	1.65957	2.20513	1.23714	124.8	137.6	110.6	75.2	62.4	89.4	Medtr5g008750
I3T3P8	0.676068	0.0228155	1.38379	1.21976	2.18979	116.1	109.9	137.3	83.9	90.1	62.7	Medtr1g062590
G7J330	1.13201	2.21118e-05	2.39559	1.98954	2.18979	141.1	133.1	137.3	58.9	66.9	62.7	Medtr3g072670
G7KQ77	1.02798	0.00573162	2.80228	1.45399	1.86123	147.4	118.5	130.1	52.6	81.5	69.9	Medtr6g069660
G7LF65	-1.0535	0.00907538	0.468429	0.282051	0.694915	63.8	44	82	136.2	156	118	Medtr8g012380
B7FL82	-0.66147	0.000590576	0.549187	0.659751	0.687764	70.9	79.5	81.5	129.1	120.5	118.5	Medtr1g016750
G7KVR0	-0.780726	0.000166707	0.515152	0.62206	0.60901	68	76.7	75.7	132	123.3	124.3	Medtr7g023670
A0A072VC68	0.998033	3.88484e-05	2.21027	1.93255	1.849	137.7	131.8	129.8	62.3	68.2	70.2	Medtr2g090765
A2Q4V2	-0.63204	0.0458066	0.984127	0.52207	0.429593	99.2	68.6	60.1	100.8	131.4	139.9	Medtr7g092740
A0A072U1I8	-2.3354	9.04959e-07	0.205546	0.216545	0.172333	34.1	35.6	29.4	165.9	164.4	170.6	Medtr7g085630
G7J9P9	0.89983	0.00102219	1.53485	2.22581	1.83688	121.1	138	129.5	78.9	62	70.5	Medtr3g093380
A0A072TPY0	0.771019	0.00554079	1.5974	2.1746	1.34742	123	137	114.8	77	63	85.2	Medtr8g045665
A0A072VIT3	1.1148	2.10752e-05	2.24675	2.30033	1.94985	138.4	139.4	132.2	61.6	60.6	67.8	Medtr2g460740
A0A072U7I8	0.687423	0.00307345	1.75862	1.29095	1.78164	127.5	112.7	128.1	72.5	87.3	71.9	Medtr6g033320
G7LBU3	-0.886278	0.0012603	0.424501	0.569859	0.628664	59.6	72.6	77.2	140.4	127.4	122.8	Medtr8g032040
G8A053	-0.66581	0.00765741	0.814882	0.55521	0.520913	89.8	71.4	68.5	110.2	128.6	131.5	Medtr4g117090
A0A072V4H5	-3.49306	8.41408e-05	0.113586	0.142857	0.01	20.4	25	2	179.6	175	200	Medtr2g023540
A0A072TXA1	-4.30492	1.70373e-05	0.104972	0.01	0.0368066	19	2	7.1	181	200	192.9	Medtr7g033475
S4T035	0.682307	0.0009791	1.66667	1.77778	1.36967	125	128	115.6	75	72	84.4
A0A072VAS3	-2.74146	1.01251e-07	0.13701	0.147447	0.164144	24.1	25.7	28.2	175.9	174.3	171.8	Medtr2g079030
G8A1N5	-1.11547	0.00170255	0.588562	0.329787	0.466276	74.1	49.6	63.6	125.9	150.4	136.4	Medtr3g096780
G7J5P9	0.940755	0.00561659	1.34192	2.34448	2.0722	114.6	140.2	134.9	85.4	59.8	65.1	Medtr3g100910
A0A072UZ53	-1.13006	0.00530488	0.498127	0.267427	0.605136	66.5	42.2	75.4	133.5	157.8	124.6	Medtr3g078550
G7IM81	-6.64386	0	0.01	0.01	0.01	2	2	2	200	200	200	Medtr2g084010
G7K8A6	0.774691	0.000869192	1.6738	1.46914	1.98954	125.2	119	133.1	74.8	81	66.9	Medtr5g037380
A0A072U2L5	-0.599118	0.000279467	0.594896	0.686341	0.699235	74.6	81.4	82.3	125.4	118.6	117.7	Medtr7g091770
G7LEP9	-0.812226	0.00093715	0.607717	0.464129	0.636661	75.6	63.4	77.8	124.4	136.6	122.2	Medtr8g062670
A0A072VT00	0.93965	0.00110598	2.38409	1.72109	1.64901	140.9	126.5	124.5	59.1	73.5	75.5	Medtr1g047370
G7IEC9	-0.706067	0.00290736	0.48258	0.65426	0.702128	65.1	79.1	82.5	134.9	120.9	117.5	Medtr1g072250
A0A072VVG3	-1.6327	0.0199198	0.438849	0.518603	0.01	61	68.3	2	139	131.7	200	Medtr1g061050
G7IJU5	-0.584965	0.000324708	0.601281	0.713796	0.68492	75.1	83.3	81.3	124.9	116.7	118.7	Medtr2g029850
G7KNB8	-6.64386	0	0.01	0.01		2	2		200	200		Medtr6g060570
A0A072V0B0	-0.597677	3.51869e-06	0.644737	0.655629	0.682086	78.4	79.2	81.1	121.6	120.8	118.9	Medtr3g084410
G7INA7	-1.51241	0.000379588	0.29199	0.291156	0.468429	45.2	45.1	63.8	154.8	154.9	136.2	Medtr2g035220
G7IQT1	-3.05101	7.816e-13	0.119821	0.121076	0.121076	21.4	21.6	21.6	178.6	178.4	178.4	Medtr2g065470
I3S6I7	1.18796	8.77549e-05	2.02572	2.64964	2.15956	133.9	145.2	136.7	66.1	54.8	63.3	Medtr1g064540
A0A072UH84	0.599166	0.018843	1.10748	1.66312	1.77393	105.1	124.9	127.9	94.9	75.1	72.1	Medtr4g011950
G7I348	-0.68634	5.19197e-05	0.642036	0.647446	0.574803	78.2	78.6	73	121.8	121.4	127	Medtr1g092670
G7JUS9	0.700423	5.49969e-07	1.65604	1.63158	1.58732	124.7	124	122.7	75.3	76	77.3	Medtr4g063600
G7I834	-0.605432	0.0113866	0.55159	0.855288	0.564945	71.1	92.2	72.2	128.9	107.8	127.8	Medtr1g082850
I3SYK2	5.14308	0.0207739	100	4.54017	1.46914	200	163.9	119	2	36.1	81	Medtr1g022405
G7IYM7	-6.64386	0	0.01	0.01		2	2		200	200		Medtr3g013710
G7J9K5	0.722375	0.00588422	2.05344	1.5974	1.29885	134.5	123	113	65.5	77	87	Medtr3g083370
A0A072VAY5	0.840364	0.047553	1.43309	2.78788	1.15054	117.8	147.2	107	82.2	52.8	93	Medtr2g084610
A0A072UE93	-0.796749	1.57924e-08	0.582278	0.573564	0.571092	73.6	72.9	72.7	126.4	127.1	127.3	Medtr5g034470
G7L736	-1.36495	2.40633e-11	0.387925	0.386963	0.389854	55.9	55.8	56.1	144.1	144.2	143.9	Medtr8g070770
A0A072U6I0	0.787271	0.00112339	1.44798	1.71739	2.01205	118.3	126.4	133.6	81.7	73.6	66.4	Medtr6g011380
G7KHY6	-1.05922	0.00168764	0.346801	0.593625	0.49925	51.5	74.5	66.6	148.5	125.5	133.4	Medtr6g090130
G7KZ23	-0.732751	2.09807e-05	0.614205	0.563722	0.627339	76.1	72.1	77.1	123.9	127.9	122.9	Medtr7g052690
G7J6M6	-0.715377	0.000160348	0.573564	0.675042	0.578532	72.9	80.6	73.3	127.1	119.4	126.7	Medtr3g079840
G7JS72	-0.76786	0.000206584	0.540832	0.56128	0.659751	70.2	71.9	79.5	129.8	128.1	120.5	Medtr4g124920
A0A072V0S0	-0.673095	0.003548	0.579779	0.771479	0.530222	73.4	87.1	69.3	126.6	112.9	130.7	Medtr3g074930
A0A072VJD5	-1.65512	0.00109982	0.25	0.223242	0.47929	40	36.5	64.8	160	163.5	135.2	Medtr1g052175
G7L4S2	-1.23651	0.00297832	0.342282	0.619433	0.311475	51	76.5	47.5	149	123.5	152.5	Medtr7g088490
A0A072VQL3	0.768655	0.000117657	1.5413	1.7248	1.84495	121.3	126.6	129.7	78.7	73.4	70.3	Medtr1g028320
G7L8G2	0.936211	0.00214262	1.83286	1.50627	2.40136	129.4	120.2	141.2	70.6	79.8	58.8	Medtr8g045640
A0A072TPI5	0.929232	2.33782e-06	1.9985	1.85714	1.85714	133.3	130	130	66.7	70	70	Medtr8g054450
G7LC94	-0.655974	0.00164217	0.692047	0.686341	0.525553	81.8	81.4	68.9	118.2	118.6	131.1	Medtr8g092630
A0A072TWG0	0.837787	0.00208211	2.19489	1.457	1.71003	137.4	118.6	126.2	62.6	81.4	73.8	Medtr7g417750
G7JK43	-0.741077	6.45946e-05	0.633987	0.547988	0.612903	77.6	70.8	76	122.4	129.2	124	Medtr4g101630
I3SPL5	-0.70912	0.00892155	0.52207	0.814882	0.498127	68.6	89.8	66.5	131.4	110.2	133.5	Medtr1g058250
A0A072UX22	1.8819	0.000121482	4.36193	2.66972	4.02513	162.7	145.5	160.2	37.3	54.5	39.8	Medtr4g068970
G7I4G9	-0.983176	0.00065715	0.519757	0.405481	0.592357	68.4	57.7	74.4	131.6	142.3	125.6	Medtr1g019930
S4SZI8	1.10508	3.40217e-06	2.27869	2.0349	2.13972	139	134.1	136.3	61	65.9	63.7	Medtr4g051110
A0A072UDD5	-1.32496	0.00011333	0.427552	0.322751	0.447178	59.9	48.8	61.8	140.1	151.2	138.2	Medtr5g010635
B7FKE2	0.598105	0.0322132	2.04414	1.14133	1.35571	134.3	106.6	115.1	65.7	93.4	84.9	Medtr4g103830
A0A072UTA2	0.903812	0.00013168	1.94985	1.64201	2.02115	132.2	124.3	133.8	67.8	75.7	66.2	Medtr4g120240
G7KKY6	-0.613711	0.000858126	0.564945	0.70068	0.694915	72.2	82.4	82	127.8	117.6	118	Medtr6g012780
Q2HUG8	1.43859	0.00147853	2.31126	1.95421	3.86618	139.6	132.3	158.9	60.4	67.7	41.1	Medtr7g088050/Medtr7g047030
G7KUZ6	0.937999	0.00767025	1.29358	2.28947	2.16456	112.8	139.2	136.8	87.2	60.8	63.2	Medtr7g047270
G7I632	-0.591456	0.00781533	0.663894	0.52207	0.805054	79.8	68.6	89.2	120.2	131.4	110.8	Medtr1g044720
G7KVG4	0.990655	0.0103426	2.29489	2.40136	1.26501	139.3	141.2	111.7	60.7	58.8	88.3	Medtr7g110900
S4SZ39	6.64386	0	100	100	100	200	200	200	2	2	2
I3T714	-0.677451	0.000593857	0.647446	0.686341	0.54202	78.6	81.4	70.3	121.4	118.6	129.7	Medtr3g103010
A0A072UTA7	-0.869748	0.00248582	0.618123	0.405481	0.618123	76.4	57.7	76.4	123.6	142.3	123.6	Medtr4g025730
I3SQF1	0.625097	0.00214206	1.442	1.36407	1.82087	118.1	115.4	129.1	81.9	84.6	70.9	Medtr1g026820
G7KCF2	-0.917279	3.56767e-05	0.492537	0.578532	0.517451	66	73.3	68.2	134	126.7	131.8	Medtr5g029640
B7FJ05	-1.05471	0.00254438	0.545595	0.32626	0.572327	70.6	49.2	72.8	129.4	150.8	127.2	Medtr7g111060
B7FGI5	0.640362	6.74376e-08	1.55754	1.5413	1.57732	121.8	121.3	122.4	78.2	78.7	77.6	Medtr1g087030
G7JV55	-0.623029	0.00904478	0.805054	0.644737	0.498127	89.2	78.4	66.5	110.8	121.6	133.5	Medtr4g093770
A0A072UM85	-0.667901	0.000655221	0.578532	0.588562	0.72117	73.3	74.1	83.8	126.7	125.9	116.2	Medtr6g080420
G7LAF4	-0.912083	0.0472257	0.519757	0.876173	0.198322	68.4	93.4	33.1	131.6	106.6	166.9	Medtr8g091480
A0A072VS80	5.11611	0.0244408	2.29489	1.75103	100	139.3	127.3	200	60.7	72.7	2	Medtr1g040195
A0A072UHU3	-1.04304	3.08689e-05	0.520913	0.49925	0.43575	68.5	66.6	60.7	131.5	133.4	139.3	Medtr4g020110
G7LI01	-0.616853	1.78081e-06	0.636661	0.669449	0.650165	77.8	80.2	78.8	122.2	119.8	121.2	Medtr8g098410
I3S3K3	-0.580562	5.83656e-06	0.657001	0.655629	0.69348	79.3	79.2	81.9	120.7	120.8	118.1	Medtr3g463900/Medtr7g021800
A2Q5A6	1.37375	0.00284685	1.85714	3.85437	2.06279	130	158.8	134.7	70	41.2	65.3	Medtr4g035040
A0A072TTM5	1.51183	0.000184461	3.55581	2.26797	2.73134	156.1	138.8	146.4	43.9	61.2	53.6	Medtr0078s0060
A0A072TN52	-0.895978	0.00620654	0.440922	0.746725	0.424501	61.2	85.5	59.6	138.8	114.5	140.4	Medtr8g031400/Medtr0286s0010
I3T3G6	-2.26928	2.82591e-05	0.215805	0.149425	0.257071	35.5	26	40.9	164.5	174	159.1	Medtr6g008075
A2Q2S7	0.9076	0.00131096	2.21543	1.91545	1.49688	137.8	131.4	119.9	62.2	68.6	80.1	Medtr7g005910
B7FGV9	-1.46244	5.7126e-07	0.365188	0.380262	0.343183	53.5	55.1	51.1	146.5	144.9	148.9	Medtr7g114240
A0A072V9P1	5.11768	0.020142	2.10078	2.0581	100	135.5	134.6	200	64.5	65.4	2	Medtr2g073050
G7II91	-1.10582	0.00367662	0.454545	0.631321	0.308044	62.5	77.4	47.1	137.5	122.6	152.9	Medtr2g104110
G7IFD1	-0.785468	1.14045e-05	0.547988	0.584786	0.607717	70.8	73.8	75.6	129.2	126.2	124.4	Medtr2g010600
A2Q5C8	0.786383	0.000733728	1.48756	1.9985	1.68817	119.6	133.3	125.6	80.4	66.7	74.4	Medtr7g076200
G7J9Z6	1.12847	0.0123612	2.89105	2.38983	1.2779	148.6	141	112.2	51.4	59	87.8	Medtr3g069180
G7IM41	-1.21061	6.17123e-05	0.46092	0.467351	0.367989	63.1	63.7	53.8	136.9	136.3	146.2	Medtr2g026040
A0A072UVI7	6.64386	0	100	100		200	200		2	2		Medtr3g449880
G7IJW8	0.602573	0.000460434	1.64901	1.35849	1.54777	124.5	115.2	121.5	75.5	84.8	78.5	Medtr2g007300
A0A072V079	1.05092	0.00131946	2.663	1.85714	1.69542	145.4	130	125.8	54.6	70	74.2	Medtr3g479470
G7ILA8	1.18651	0.00318305	3.22833	1.886	1.7137	152.7	130.7	126.3	47.3	69.3	73.7	Medtr2g008240
A0A072UBH0	-0.668994	0.0426397	0.34499	0.728608	0.813237	51.3	84.3	89.7	148.7	115.7	110.3	Medtr6g079520
G7LEC0	-1.06303	0.000814925	0.552795	0.363327	0.519757	71.2	53.3	68.4	128.8	146.7	131.6	Medtr8g011430
A0A072UFS2	0.95839	0.0419558	1.14362	1.60417	3.08163	106.7	123.2	151	93.3	76.8	49	Medtr5g054360
G7K2Y8	-1.17709	0.0010002	0.376462	0.582278	0.367989	54.7	73.6	53.8	145.3	126.4	146.2	Medtr5g087870
G7LBC1	1.05772	0.00445939	1.54453	1.8169	2.8835	121.4	129	148.5	78.6	71	51.5	Medtr8g092080
I3T0H2	0.594407	2.79037e-06	1.53165	1.53485	1.46305	121	121.1	118.8	79	78.9	81.2	Medtr4g051097
G7KAR2	-1.2178	7.04464e-10	0.428571	0.433692	0.427552	60	60.5	59.9	140	139.5	140.1	Medtr5g018770
G7JP02	-1.45978	7.74787e-05	0.325381	0.325381	0.439885	49.1	49.1	61.1	150.9	150.9	138.9	Medtr4g122750
Q7XJ35	-0.751124	0.000270587	0.643385	0.520913	0.618123	78.3	68.5	76.4	121.7	131.5	123.6	Medtr7g096280
G7IMH4	-0.86423	0.00999609	0.78731	0.411433	0.449275	88.1	58.3	62	111.9	141.7	138	Medtr2g103130
A0A072VMG3	-3.7516	1.10178e-05	0.0576415	0.126126	0.038961	10.9	22.4	7.5	189.1	177.6	192.5	Medtr1g080810
G7IZP1	-1.2674	0.00464755	0.49925	0.526718	0.220256	66.6	69	36.1	133.4	131	163.9	Medtr3g035130
A0A072U5I5	-0.729674	0.00819778	0.803427	0.520913	0.484781	89.1	68.5	65.3	110.9	131.5	134.7	Medtr7g117430
G7KVQ1	-1.50046	0.0331044	0.28041	0.769912	0.01	43.8	87	2	156.2	113	200	Medtr7g023540
G7IYJ3	-0.692979	2.1259e-05	0.597444	0.657001	0.601281	74.8	79.3	75.1	125.2	120.7	124.9	Medtr3g008840
G7JGL1	-6.64386	0	0.01	0.01	0.01	2	2	2	200	200	200	Medtr4g116070
I3SA92	-1.19316	9.30574e-06	0.397624	0.46092	0.453488	56.9	63.1	62.4	143.1	136.9	137.6	Medtr7g108955
A0A072V290	1.35223	3.69696e-05	2.45423	2.26797	2.93701	142.1	138.8	149.2	57.9	61.2	50.8	Medtr4g117610
A0A072V223	-6.64386	0	0.01	0.01	0.01	2	2	2	200	200	200	Medtr3g110395
Q2HVN6	-6.76098	7.3273e-10	0.0106114	0.00704935	0.01	2.1	1.4	2	197.9	198.6	200	Medtr7g085850
G7IJV7	-3.89729	0.000219999	0.01	0.01	0.181335	2	2	30.7	200	200	169.3	Medtr2g030000
G7KKH6	-6.64386	0	0.01	0.01	0.01	2	2	2	200	200	200	Medtr6g012170
G7II78	-1.03973	0.00696618	0.509434	0.657001	0.292825	67.5	79.3	45.3	132.5	120.7	154.7	Medtr2g103960
G7L2X1	-1.4744	0.00604071	0.141553	0.49925	0.438849	24.8	66.6	61	175.2	133.4	139	Medtr7g116340
G7KWH3	-1.14546	0.00205917	0.383126	0.352265	0.620746	55.4	52.1	76.6	144.6	147.9	123.4	Medtr7g111780
G7I3K1	-0.808622	0.000621078	0.66251	0.491424	0.558846	79.7	65.9	71.7	120.3	134.1	128.3	Medtr1g019430
A0A072UWC3	0.713077	0.00483011	1.43605	1.40964	2.0722	117.9	117	134.9	82.1	83	65.1	Medtr3g462130
G7K7K9	-1.49547	0.000811646	0.43575	0.22474	0.403509	60.7	36.7	57.5	139.3	163.3	142.5	Medtr5g085900
G7LIT9	1.79081	0.000451747	4.89971	2.44828	3.03226	166.1	142	150.4	33.9	58	49.6	Medtr8g100120
G7KEZ6	-1.50332	0.0281212	0.50263	0.01	0.545595	66.9	2	70.6	133.1	200	129.4	Medtr5g020840
I3SBG4	-1.29824	0.013511	0.737619	0.233806	0.248439	84.9	37.9	39.8	115.1	162.1	160.2	Medtr4g052350
G7IAS5	0.788949	0.00728478	1.29095	2.18979	1.7027	112.7	137.3	126	87.3	62.7	74	Medtr1g108340
G7J4G1	1.83551	0.00125238	2.21027	3.02414	5.47249	137.7	150.3	169.1	62.3	49.7	30.9	Medtr3g099580
A0A072TT57	-1.02804	0.0274725	0.198322	0.506024	0.766784	33.1	67.2	86.8	166.9	132.8	113.2	Medtr8g080790
A2Q555	-1.55588	0.00284007	0.158078	0.426534	0.43575	27.3	59.8	60.7	172.7	140.2	139.3	Medtr2g039250
G7KRJ1	-1.07194	7.99422e-05	0.518603	0.411433	0.497006	68.3	58.3	66.4	131.7	141.7	133.6	Medtr7g080110
G7IIU5	0.672666	0.0431163	1.5641	1.05339	2.16456	122	102.6	136.8	78	97.4	63.2	Medtr2g049330
G7J970	-0.68474	0.00020758	0.66113	0.648805	0.55642	79.6	78.7	71.5	120.4	121.3	128.5	Medtr3g105660
G7ID47	-1.1355	0.00103451	0.420455	0.587302	0.357773	59.2	74	52.7	140.8	126	147.3	Medtr1g102350
G7K5K1	0.709227	2.45886e-05	1.58398	1.74348	1.57732	122.6	127.1	122.4	77.4	72.9	77.6	Medtr5g036290
G7JR54	0.807655	0.00263541	1.39234	2.11526	1.74348	116.4	135.8	127.1	83.6	64.2	72.9	Medtr4g124430
G7KFA9	-2.51741	3.97045e-05	0.170275	0.116071	0.237624	29.1	20.8	38.4	170.9	179.2	161.6	Medtr5g041040
G7K2L1	-1.3987	0.00265216	0.391788	0.215805	0.530222	56.3	35.5	69.3	143.7	164.5	130.7	Medtr5g024780
G7J7M2	-0.607321	0.00731648	0.828154	0.581028	0.560062	90.6	73.5	71.8	109.4	126.5	128.2	Medtr3g104310
G7KVD1	-3.64527	4.32981e-10	0.0840108	0.0775862	0.0781671	15.5	14.4	14.5	184.5	185.6	185.5	Medtr7g093140
G7ILU2	5.50098	2.22775e-06	19	16.8571	100	190	188.8	200	10	11.2	2	Medtr2g017970
A0A072VPX2	-1.17718	2.6059e-05	0.397624	0.440922	0.488095	56.9	61.2	65.6	143.1	138.8	134.4	Medtr1g107235
G7J514	-1.00717	0.00108456	0.383126	0.509434	0.6	55.4	67.5	75	144.6	132.5	125	Medtr3g088860
G7J8H2	-0.809821	0.00349607	0.422475	0.619433	0.669449	59.4	76.5	80.2	140.6	123.5	119.8	Medtr3g117750
G7K2J3	-0.585442	0.00554371	0.631321	0.55642	0.811594	77.4	71.5	89.6	122.6	128.5	110.4	Medtr5g015570
G7ILU1	6.64386	0	100	100	100	200	200	200	2	2	2	Medtr2g017960
A0A072TT91	0.984841	0.000831202	2.40716	1.63158	1.89855	141.3	124	131	58.7	76	69	Medtr8g074335
B7FH01	0.581772	0.0105036	1.58065	1.16216	1.74725	122.5	107.5	127.2	77.5	92.5	72.8	Medtr5g065980
A0A072TV68	2.36352	9.99501e-05	3.329	5.75676	6.35294	153.8	170.4	172.8	46.2	29.6	27.2	Medtr8g104655
A0A072UV98	0.736856	0.0086954	1.96296	1.8169	1.21976	132.5	129	109.9	67.5	71	90.1	Medtr3g045770
A0A072UG83	-1.47363	0.0402231	0.01	0.886792	0.183432	2	94	31	200	106	169	Medtr4g011790
G7JA80	-0.614148	0.000260053	0.665279	0.59109	0.703578	79.9	74.3	82.6	120.1	125.7	117.4	Medtr3g084040
A0A072USW8	-1.30278	0.0497707	0.01	0.824818	0.381215	2	90.4	55.2	200	109.6	144.8	Medtr4g134630
G7JKW9	0.873497	5.61222e-05	1.98063	1.66667	1.849	132.9	125	129.8	67.1	75	70.2	Medtr4g055030
A0A072TZF0	0.584431	0.0270385	1.17155	1.9985	1.32829	107.9	133.3	114.1	92.1	66.7	85.9	Medtr8g031370
G7K6H8	6.07134	0.0116654	100	1.73224	100	200	126.8	200	2	73.2	2	Medtr5g007790
G7JXE9	-0.753285	2.04909e-07	0.603849	0.582278	0.593625	75.3	73.6	74.5	124.7	126.4	125.5	Medtr5g013020
I3SZA0	-1.09898	1.13618e-05	0.477105	0.495886	0.427552	64.6	66.3	59.9	135.4	133.7	140.1	Medtr2g084815
B1NY81	-2.22816	1.23747e-05	0.243781	0.163467	0.233046	39.2	28.1	37.8	160.8	171.9	162.2	Medtr6g084640
G7IYJ2	-0.853128	3.90806e-05	0.583531	0.572327	0.504891	73.7	72.8	67.1	126.3	127.2	132.9	Medtr3g008820
B7FHE5	-1.5147	0.0297067	0.01	0.34499	0.694915	2	51.3	82	200	148.7	118	Medtr8g040740
I3SKP6	0.715745	0.000287009	1.75862	1.71739	1.45098	127.5	126.4	118.4	72.5	73.6	81.6	Medtr6g478160
A0A072V8W3	2.70868	3.32242e-05	9.52632	5.45161	4.6338	181	169	164.5	19	31	35.5	Medtr2g460760
A0A072UGP0	-0.646048	0.0323426	0.46092	0.939864	0.5163	63.1	96.9	68.1	136.9	103.1	131.9	Medtr5g084030
A0A072TVI1	-1.78018	1.04958e-06	0.306336	0.265022	0.302083	46.9	41.9	46.4	153.1	158.1	153.6	Medtr7g006870
G7L3I4	0.583474	0.0214272	1.7137	1.69179	1.08986	126.3	125.7	104.3	73.7	74.3	95.7	Medtr7g076670
G7L6Q3	-1.05608	0.00266825	0.537279	0.324503	0.581028	69.9	49	73.5	130.1	151	126.5	Medtr7g079180
A0A072V4B5	0.935914	0.00180808	1.7248	2.43053	1.58398	126.6	141.7	122.6	73.4	58.3	77.4	Medtr2g017965
A0A072VQU1	5.13602	0.00672158	2.91389	2.57782	100	148.9	144.1	200	51.1	55.9	2	Medtr1g102870/Medtr1g060050
A0A072VKS3	0.795824	0.00312432	1.47525	1.53807	2.19489	119.2	121.2	137.4	80.8	78.8	62.6	Medtr1g060090
G7KR22	-0.677603	0.0306828	0.841621	0.37836	0.655629	91.4	54.9	79.2	108.6	145.1	120.8	Medtr7g016670
A0A072VDL8	5.14074	0.0080325	100	3.71698	2.12012	200	157.6	135.9	2	42.4	64.1	Medtr1g022160
G7IEL4	-1.09373	5.02813e-05	0.504891	0.490313	0.410437	67.1	65.8	58.2	132.9	134.2	141.8	Medtr1g088190
G7JHA8	-2.24203	0.00011082	0.150748	0.302083	0.181335	26.2	46.4	30.7	173.8	153.6	169.3	Medtr4g070190
A0A072U056	-1.85462	0.000571833	0.37457	0.155402	0.299545	54.5	26.9	46.1	145.5	173.1	153.9	Medtr7g063650
G7L7E1	1.55941	0.0163108	5.43087	1.75862	1.65252	168.9	127.5	124.6	31.1	72.5	75.4	Medtr8g102330
G7KST6	1.31411	0.00218379	3.10678	1.64901	2.7037	151.3	124.5	146	48.7	75.5	54	Medtr7g109520
G7II21	-2.3105	0.00286928	0.01	0.319261	0.27551	2	48.4	43.2	200	151.6	156.8	Medtr2g101880
G7JCS2	-2.32212	0.00805953	0.0655301	0.01	0.52439	12.3	2	68.8	187.7	200	131.2	Medtr4g094240
G7J873	-1.36051	0.0411019	0.5163	0.642036	0.01	68.1	78.2	2	131.9	121.8	200	Medtr3g092140
G7L1W1	1.18896	3.83925e-05	2.04878	2.22581	2.56506	134.4	138	143.9	65.6	62	56.1	Medtr7g114990
G7L6G9	1.50417	0.00575882	4.68182	1.95858	1.86944	164.8	132.4	130.3	35.2	67.6	69.7	Medtr7g065590
A0A072UP50	-2.11716	0.00637959	0.01	0.461988	0.219512	2	63.2	36	200	136.8	164	Medtr4g099320
G7K8P9	-1.00715	0.0242748	0.41844	0.247661	0.826484	59	39.7	90.5	141	160.3	109.5	Medtr5g093860
G7JS81	-1.01523	0.000272436	0.531394	0.544402	0.408451	69.4	70.5	58	130.6	129.5	142	Medtr4g125000
G7KZD5	-1.36615	0.000226269	0.416431	0.450326	0.297017	58.8	62.1	45.8	141.2	137.9	154.2	Medtr7g085240
A0A072U605	6.11443	5.58519e-05	7.84956	100	100	177.4	200	200	22.6	2	2	Medtr8g099745
A0A072UHQ1	3.24449	5.49684e-06	7.92857	13.5985	6.90514	177.6	186.3	174.7	22.4	13.7	25.3	Medtr4g008660
A0A072W240	0.725831	0.00411313	1.28833	1.90698	1.76625	112.6	131.2	127.7	87.4	68.8	72.3	Medtr1g112230
A0A072UU85	0.979287	0.041088	1.73973	3.06504	1.1097	127	150.8	105.2	73	49.2	94.8	Medtr3g437340
G7JHR0	-1.47378	0.0324909	0.702128	0.01	0.367989	82.5	2	53.8	117.5	200	146.2	Medtr4g100640
G7LBM5	-0.583799	9.90769e-07	0.67364	0.651528	0.676446	80.5	78.9	80.7	119.5	121.1	119.3	Medtr8g006290
G7L6H6	0.783421	0.0026386	1.42424	2.125	1.61438	117.5	136	123.5	82.5	64	76.5	Medtr7g065660
B7FK63	1.01151	0.00197587	1.54777	2.5461	1.95421	121.5	143.6	132.3	78.5	56.4	67.7	Medtr4g010140
A0A072V2E6	-0.782453	4.55258e-05	0.534919	0.618123	0.59109	69.7	76.4	74.3	130.3	123.6	125.7	Medtr3g093810
I3T947	2.52353	9.23805e-05	5.34921	3.68384	8.21659	168.5	157.3	178.3	31.5	42.7	21.7	Medtr4g035905
G7IZL9	-0.838523	0.00251243	0.68492	0.560062	0.432665	81.3	71.8	60.4	118.7	128.2	139.6	Medtr3g034660
G7L028	-2.21644	0.00531767	0.449275	0.01	0.18624	62	2	31.4	138	200	168.6	Medtr7g026340
G7L824	-0.945253	0.0172682	0.793722	0.301236	0.463058	88.5	46.3	63.3	111.5	153.7	136.7	Medtr8g088190
G7LBN4	-1.83346	0.0137288	0.01	0.572327	0.259446	2	72.8	41.2	200	127.2	158.8	Medtr8g006430
A0A072VEE1	1.54801	0.00524481	4.11509	1.58398	3.07332	160.9	122.6	150.9	39.1	77.4	49.1	Medtr2g013570
G7J4G2	0.778851	0.00740472	1.74725	1.27015	2.12989	127.2	111.9	136.1	72.8	88.1	63.9	Medtr3g099590
A0A072UT21	-0.608832	0.0326347	0.43472	0.901141	0.631321	60.6	94.8	77.4	139.4	105.2	122.6	Medtr4g021175
A0A072UGS7	1.05757	0.0126604	2.06748	1.28571	2.89105	134.8	112.5	148.6	65.2	87.5	51.4	Medtr4g008650
A0A072TYH8	-1.28772	0.001284	0.538462	0.40746	0.282874	70	57.9	44.1	130	142.1	155.9	Medtr7g053500
G7LHW1	-0.640715	0.00796876	0.52207	0.819836	0.582278	68.6	90.1	73.6	131.4	109.9	126.4	Medtr8g085380
I3SHB0	6.64386	0	100	100	100	200	200	200	2	2	2	Medtr7g053107
G7J8F5	6.0861	0.000870114	3.80769	100	100	158.4	200	200	41.6	2	2	Medtr3g105080
G7K4S3	0.972873	4.31002e-05	2.08166	2.04414	1.76243	135.1	134.3	127.6	64.9	65.7	72.4	Medtr5g096540
I3S111	5.69992	0.029511	3.96278	100		159.7	200		40.3	2		Medtr4g064897
A0A072TKH3	-0.643559	0.00863911	0.586043	0.821494	0.512859	73.9	90.2	67.8	126.1	109.8	132.2	Medtr8g009960
A0A072TND8	0.680102	4.47983e-05	1.58732	1.71003	1.50941	122.7	126.2	120.3	77.3	73.8	79.7	Medtr8g028100
G7JVK0	1.11874	0.0180222	3.37637	1.3175	1.82087	154.3	113.7	129.1	45.7	86.3	70.9	Medtr4g005880
G7K0I2	0.912604	0.000463641	2.07692	1.56739	2.003	135	122.1	133.4	65	77.9	66.6	Medtr5g055940
G7LCN2	1.31498	0.000759054	2.663	1.8169	2.98406	145.4	129	149.8	54.6	71	50.2	Medtr8g032260
G7K2W6	-1.678	0.0391285	0.01	0.01	0.917546	2	2	95.7	200	200	104.3	Medtr5g087620
G7IHD6	-0.660629	0.000328684	0.587302	0.602564	0.707942	74	75.2	82.9	126	124.8	117.1	Medtr2g082580
A0A072VQL8	-0.890145	0.000268744	0.526718	0.473839	0.618123	69	64.3	76.4	131	135.7	123.6	Medtr1g112030
A0A072VQC0	-3.17766	0.000209084	0.164144	0.01	0.157407	28.2	2	27.2	171.8	200	172.8	Medtr1g097420
A0A072U0G9	-0.851259	0.0342081	0.354096	0.37457	0.934236	52.3	54.5	96.6	147.7	145.5	103.4	Medtr7g061720
G7IWH9	1.88193	0.00722788	4.66572	4.81395	1.57732	164.7	165.6	122.4	35.3	34.4	77.6	Medtr3g027610
A2Q2R2	-6.64386	0	0.01	0.01		2	2		200	200		Medtr7g009060
A0A072UIU2	5.1146	0.0283223	1.64201	2.29489	100	124.3	139.3	200	75.7	60.7	2	Medtr6g033820
A0A072TLJ0	-2.67323	0.00547247	0.01	0.01	0.450326	2	2	62.1	200	200	137.9	Medtr0002s0890
G7J8R7	-0.625898	0.00316264	0.677852	0.525553	0.740644	80.8	68.9	85.1	119.2	131.1	114.9	Medtr3g065160
G7IQI5	5.10686	0.0480159	1.93255	1.44798	100	131.8	118.3	200	68.2	81.7	2	Medtr2g054130
G7LID2	-1.25505	0.000159394	0.348618	0.412429	0.495886	51.7	58.4	66.3	148.3	141.6	133.7	Medtr8g041410
G7KER8	-0.627211	0.0418988	0.853568	0.37931	0.709402	92.1	55	83	107.9	145	117	Medtr5g011040
A0A072VLG5	5.13059	0.0150376	100	1.76625	3.329	200	127.7	153.8	2	72.3	46.2	Medtr1g077000
G7LAK8	-6.64386	0	0.01	0.01		2	2		200	200		Medtr8g105250
G7LDE8	0.946577	0.02011	2.90625	1.31481	1.56082	148.8	113.6	121.9	51.2	86.4	78.1	Medtr8g009290
B7FMX5	-0.616814	2.41608e-06	0.633987	0.652893	0.669449	77.6	79	80.2	122.4	121	119.8	Medtr8g040150
A0A072UPA0	-1.22513	0.00016749	0.408451	0.364256	0.510574	58	53.4	67.6	142	146.6	132.4	Medtr4g101930
B7FH85	-6.64386	0	0.01	0.01	0.01	2	2	2	200	200	200	Medtr1g070190
I3SR78	-2.14481	0.0169188	0.01	0.658375	0.01	2	79.4	2	200	120.6	200	Medtr7g063520
G7K8X5	-0.870533	0.0327667	0.248439	0.727116	0.665279	39.8	84.2	79.9	160.2	115.8	120.1	Medtr5g059210
A0A072V4R6	-0.62166	6.39928e-06	0.676446	0.636661	0.636661	80.7	77.8	77.8	119.3	122.2	122.2	Medtr2g026775
A0A072VJU8	-6.64386	0	0.01	0.01	0.01	2	2	2	200	200	200	Medtr2g070180
A0A072UVJ1	5.12465	0.0196529	1.66312	3	100	124.9	150	200	75.1	50	2	Medtr3g023700
G7JMR9	5.1204	0.0259648	2.82409	100	1.53165	147.7	200	121	52.3	2	79	Medtr4g121590
B7FML9	5.11442	0.0356832	2.50263	100	1.42131	142.9	200	117.4	57.1	2	82.6	Medtr3g435320
A0A072USG5	-3.00702	0.00245931	0.01	0.35318	0.01	2	52.2	2	200	147.8	200	Medtr4g129950
G7IR70	-2.77901	0.00125729	0.309758	0.117318	0.01	47.3	21	2	152.7	179	200	Medtr2g081180
G7ZY42	-2.3688	0.00276512	0.215805	0.355014	0.01	35.5	52.4	2	164.5	147.6	200	Medtr8g079810
A0A072TSU7	-6.64386	0	0.01	0.01	0.01	2	2	2	200	200	200	Medtr8g070860
G7JRB1	0.717533	0.000447897	1.442	1.67023	1.82087	118.1	125.1	129.1	81.9	74.9	70.9	Medtr4g035170
I3SY47	0.709396	0.000259421	1.62812	1.80505	1.47219	123.9	128.7	119.1	76.1	71.3	80.9	Medtr8g017610
I3SPG3	-2.4794	0.00172886	0.277955	0.25	0.01	43.5	40	2	156.5	160	200	Medtr1g080960
G7K0X0	6.64386	0	100	100		200	200		2	2		Medtr5g005100
G7ITG5	-4.11831	0.000113717	0.152738	0.01	0.01	26.5	2	2	173.5	200	200	Medtr2g076010
G7JKJ2	-2.91274	3.84377e-05	0.0770059	0.122334	0.199041	14.3	21.8	33.2	185.7	178.2	166.8	Medtr4g133110
A0A072TZG2	1.35134	0.000256884	2.32779	2.125	3.20168	139.9	136	152.4	60.1	64	47.6	Medtr8g031550
Q2HUY0	5.11771	0.0231708	2.43643	1.7248	100	141.8	126.6	200	58.2	73.4	2	Medtr7g032660
B7FFE5	0.928789	8.83701e-07	1.97619	1.85714	1.8777	132.8	130	130.5	67.2	70	69.5	Medtr3g079210
A0A072US38	-0.864515	0.00631551	0.481481	0.749781	0.416431	65	85.7	58.8	135	114.3	141.2	Medtr4g011000
G7JX40	5.13597	0.0123819	1.83688	3.65116	100	129.5	157	200	70.5	43	2	Medtr5g053450
A0A072TXJ1	-6.64386	0	0.01	0.01	0.01	2	2	2	200	200	200	Medtr7g033800
G7KCB4	0.723274	0.0408227	2.43053	1.18579	1.33645	141.7	108.5	114.4	58.3	91.5	85.6	Medtr5g029230
I3SMJ2	-1.2752	0.000101618	0.401542	0.35318	0.484781	57.3	52.2	65.3	142.7	147.8	134.7	Medtr4g075790
A0A072U911	-3.96328	0.000181127	0.172333	0.01	0.01	29.4	2	2	170.6	200	200	Medtr6g028130
G7LBD3	-0.768804	0.0183445	0.841621	0.3947	0.52439	91.4	56.6	68.8	108.6	143.4	131.2	Medtr8g092200
I3SGW1	6.64386	0	100	100	100	200	200	200	2	2	2	Medtr4g101780
G7L647	-0.720959	6.87862e-06	0.602564	0.633987	0.583531	75.2	77.6	73.7	124.8	122.4	126.3	Medtr7g013610
A0A072U669	5.11526	0.0325152	2.50877	100	1.47525	143	200	119.2	57	2	80.8	Medtr6g016665
G7ZWL8	-3.61938	0.0109819	0.01	0.152738		2	26.5		200	173.5		Medtr3g110030
G7I6H0	0.581572	0.00692317	1.77008	1.20994	1.50941	127.8	109.5	120.3	72.2	90.5	79.7	Medtr1g023760
G7J9I2	1.146	0.0138555	1.76625	1.41838	3.45434	127.7	117.3	155.1	72.3	82.7	44.9	Medtr3g083130
G7L6V9	-0.711201	5.30843e-07	0.601281	0.626016	0.605136	75.1	77	75.4	124.9	123	124.6	Medtr8g020750
G7IBA6	-0.79937	0.0420303	0.676446	0.472754		80.7	64.2		119.3	135.8		Medtr1g016760
A0A072UZE6	-6.64386	0	0.01	0.01		2	2		200	200		Medtr3g071580
A0A072TYT1	-6.64386	0	0.01	0.01		2	2		200	200		Medtr7g029025
B7FN80	-1.62907	0.0199897	0.467351	0.492537	0.01	63.7	66	2	136.3	134	200	Medtr8g073345
G7IJ55	-3.10772	0.00190917	0.01	0.328021	0.01	2	49.4	2	200	150.6	200	Medtr2g064740
G7J7J7	-6.64386	0	0.01	0.01	0.01	2	2	2	200	200	200	Medtr3g104080
G8A207	0.901059	0.0171904	2.56506	1.82486	1.21239	143.9	129.2	109.6	56.1	70.8	90.4	Medtr1g100647
A0A072VIE6	5.31722	3.04093e-05	9.30928	100	10.2994	180.6	200	182.3	19.4	2	17.7	Medtr2g450730
A0A072UHB9	0.627527	0.00222328	1.36686	1.43902	1.82885	115.5	118	129.3	84.5	82	70.7	Medtr4g022350
G7LI03	6.64386	0	100	100	100	200	200	200	2	2	2	Medtr8g098420
G7JK42	-1.69498	0.0380588	0.906578	0.01	0.01	95.1	2	2	104.9	200	200	Medtr4g101620
G7KGJ2	-6.64386	0	0.01	0.01		2	2		200	200		Medtr5g031390
G7KYN6	0.669196	0.0285452	1.72851	1.07469	1.96736	126.7	103.6	132.6	73.3	96.4	67.4	Medtr7g113480
A0A072TUJ3	1.05607	0.00011419	1.7933	2.14961	2.29489	128.4	136.5	139.3	71.6	63.5	60.7	Medtr8g099275
G7II85	0.897855	0.0104637	1.28833	2.4965	1.80505	112.6	142.8	128.7	87.4	57.2	71.3	Medtr2g104030
B7FMT1	-0.815786	0.00049783	0.48258	0.640689	0.581028	65.1	78.1	73.5	134.9	121.9	126.5	Medtr2g101770
G7KGD8	-0.683837	0.0337701	0.945525	0.450326	0.47167	97.2	62.1	64.1	102.8	137.9	135.9	Medtr5g021530
G7LFV9	0.69747	1.40733e-05	1.71003	1.55754	1.5974	126.2	121.8	123	73.8	78.2	77	Medtr8g013680
A0A072U714	-1.08322	0.0102005	0.250782	0.66251	0.50263	40.1	79.7	66.9	159.9	120.3	133.1	Medtr7g013730
A0A072VJT3	-0.593661	0.000626709	0.683502	0.584786	0.71969	81.2	73.8	83.7	118.8	126.2	116.3	Medtr1g060860
G7L7C1	0.706927	0.0178611	1.7894	1.47525		128.3	119.2		71.7	80.8		Medtr8g087770
G7KFT7	0.849291	0.00765645	2.45423	1.46305	1.48756	142.1	118.8	119.6	57.9	81.2	80.4	Medtr5g076830
G7IBA9	-0.912434	0.000355225	0.55642	0.445087	0.592357	71.5	61.6	74.4	128.5	138.4	125.6	Medtr1g017780/Medtr5g030290
G7KF21	0.879288	0.000584945	1.94118	1.52845	2.04878	132	120.9	134.4	68	79.1	65.6	Medtr5g430430
A0A072UGM4	-0.640839	5.61027e-05	0.647446	0.677852	0.598721	78.6	80.8	74.9	121.4	119.2	125.1	Medtr4g015830
A0A072UA59	-1.0636	0.00328905	0.55521	0.311475	0.568627	71.4	47.5	72.5	128.6	152.5	127.5	Medtr6g066250
A0A072TT00	-3.19676	0.00151948	0.01	0.30719	0.01	2	47	2	200	153	200	Medtr8g081040
G7KRS0	-1.84247	0.0296481	0.01	0.81653	0.01	2	89.9	2	200	110.1	200	Medtr7g108240
A0A072VR08	-0.702988	0.00114018	0.526718	0.603849	0.712329	69	75.3	83.2	131	124.7	116.8	Medtr1g107510
G7L595	6.64386	0	100	100		200	200		2	2		Medtr7g013220
I3SI25	-2.2776	0.01296	0.598721	0.01	0.01	74.9	2	2	125.1	200	200	Medtr1g059660
G7J579	0.667603	0.0357417	1.86123	1.86533	1.03874	130.1	130.2	101.9	69.9	69.8	98.1	Medtr3g100750
B7FLI7	-3.56749	0.000562935	0.233046	0.01	0.01	37.8	2	2	162.2	200	200	Medtr7g080390
G7K0N1	-6.64386	0	0.01	0.01		2	2		200	200		Medtr5g098530
G7KXF7	-6.64386	0	0.01	0.01		2	2		200	200		Medtr7g098430
G7L8Y9	-1.18099	0.000329867	0.37741	0.402525	0.54321	54.8	57.4	70.4	145.2	142.6	129.6	Medtr8g103700
B7FMN3	5.11028	0.0451157	2.27869	1.34742	100	139	114.8	200	61	85.2	2	Medtr4g081170
G7IZC1	1.2543	0.0199168	2.93701	1.19539	3.02414	149.2	108.9	150.3	50.8	91.1	49.7	Medtr3g026020
G7IJN7	5.10623	0.0472398	100	1.55754	1.77778	200	121.8	128	2	78.2	72	Medtr2g083250
G7LHC7	6.08477	0.00104446	100	3.61894	100	200	156.7	200	2	43.3	2	Medtr8g098370
G7JJZ6	-0.67882	0.0214694	0.715266	0.396648	0.762115	83.4	56.8	86.5	116.6	143.2	113.5	Medtr4g084320
A8C978	1.08409	0.000113147	2.21543	1.8169	2.32779	137.8	129	139.9	62.2	71	60.1	Medtr1g075180
G7KSA2	-0.674814	0.00249788	0.530222	0.596169	0.752848	69.3	74.7	85.9	130.7	125.3	114.1	Medtr7g069390
G7LE36	0.761012	0.000712555	1.74348	1.89855	1.442	127.1	131	118.1	72.9	69	81.9	Medtr8g093800
G7J667	5.14183	0.00496659	3.158	2.7594	100	151.9	146.8	200	48.1	53.2	2	Medtr3g090490
B3SGL8	-2.0142	0.0217307	0.01	0.01	0.722653	2	2	83.9	200	200	116.1	Medtr1g090773
G7IBX9	-0.61272	0.00387627	0.679261	0.628664		80.9	77.2		119.1	122.8		Medtr1g098530
A0A072TWK0	-2.0526	0.0104388	0.563722	0.149425	0.01	72.1	26	2	127.9	174	200	Medtr8g007140
A0A072TX17	-1.45826	0.0318	0.584786	0.01	0.497006	73.8	2	66.4	126.2	200	133.6	Medtr8g104765
G7L633	6.64386	0	100	100	100	200	200	200	2	2	2	Medtr7g104500
G7J195	1.08067	3.45336e-05	1.93686	2.35008	2.0581	131.9	140.3	134.6	68.1	59.7	65.4	Medtr3g049330/Medtr4g100900
G7JW33	-1.17429	2.96867e-07	0.440922	0.429593	0.458789	61.2	60.1	62.9	138.8	139.9	137.1	Medtr5g012610
G7KNB7	5.15245	0.00307247	3.68384	3.01606	100	157.3	150.2	200	42.7	49.8	2	Medtr6g060550
A0A072UZM7	5.15956	0.00722799	2.0349	100	5.19195	134.1	200	167.7	65.9	2	32.3	Medtr3g075450
A0A072UNG4	-1.71495	0.0161876	0.519757	0.384083	0.01	68.4	55.5	2	131.6	144.5	200	Medtr4g075610
A0A072UPY7	-0.973768	0.00478311	0.545595	0.472754		70.6	64.2		129.4	135.8		Medtr5g048740
G7IBL3	0.686775	0.000188193	1.77008	1.47831	1.58065	127.8	119.3	122.5	72.2	80.7	77.5	Medtr1g066460
G7JD44	-6.64386	0	0.01	0.01	0.01	2	2	2	200	200	200	Medtr4g128910
G7I4D4	-2.28607	0.000172073	0.179245	0.304631	0.131222	30.4	46.7	23.2	169.6	153.3	176.8	Medtr1g008500
G7IK66	6.08219	0.00151948	100	100	3.25532	200	200	153	2	2	47	Medtr2g011350
A0A072U2R2	5.12879	0.00995952	2.42466	100	2.53982	141.6	200	143.5	58.4	2	56.5	Medtr7g100345
G7L227	6.06756	0.0308444	100	1.20507	100	200	109.3	200	2	90.7	2	Medtr7g011230
G7I4B6	6.0668	0.038413	100	1.09864	100	200	104.7	200	2	95.3	2	Medtr1g008280
G7IFN1	0.907772	0.00800209	2.0349	1.71739		134.1	126.4		65.9	73.6		Medtr2g020820
A0A072VID5	-6.64386	0	0.01	0.01	0.01	2	2	2	200	200	200	Medtr1g052535
G7LG18	1.94008	0.000327449	3.662	4.01253		157.1	160.1		42.9	39.9		Medtr8g039140
G7ID01	-6.64386	0	0.01	0.01		2	2		200	200		Medtr1g099000
G7K408	-1.54646	0.0251109	0.54321	0.473839	0.01	70.4	64.3	2	129.6	135.7	200	Medtr5g025500
Q2HSP6	-6.64386	0	0.01	0.01		2	2		200	200		Medtr2g048720
A0A072UM21	-6.64386	0	0.01	0.01	0.01	2	2	2	200	200	200	Medtr4g063800
I3T741	0.724075	1.14378e-06	1.61097	1.6455	1.69906	123.4	124.4	125.9	76.6	75.6	74.1	Medtr4g037505
G7INY5	-6.64386	0	0.01	0.01		2	2		200	200		Medtr2g012810
B7FHC6	-6.64386	0	0.01	0.01		2	2		200	200		Medtr3g077720
G7IU75	-1.77146	0.0335026	0.01	0.01	0.858736	2	2	92.4	200	200	107.6	Medtr2g095840
G7J101	0.653193	0.0122008	1.49066	1.21976	2.00752	119.7	109.9	133.5	80.3	90.1	66.5	Medtr3g035660
I3SQE6	-6.64386	0	0.01	0.01	0.01	2	2	2	200	200	200	Medtr7g094680
A0A072TS66	0.81064	4.16243e-05	1.65957	1.90698	1.69542	124.8	131.2	125.8	75.2	68.8	74.2	Medtr8g065010
G7KX77	6.07742	0.00334259	2.58423	100	100	144.2	200	200	55.8	2	2	Medtr7g083840
G7LFP1	-1.61295	0.0434276	0.01	0.960784	0.01	2	98	2	200	102	200	Medtr8g094730
G7K9G9	-6.64386	0	0.01	0.01		2	2		200	200		Medtr5g018600
A0A072UKE3	0.983187	0.0015508	1.77778	2.52113	1.63158	128	143.2	124	72	56.8	76	Medtr4g065077
A0A072VNL8	1.22361	2.41506e-06	2.22061	2.4904	2.29489	137.9	142.7	139.3	62.1	57.3	60.7	Medtr1g080820
G7L2R9	0.938252	5.60534e-07	1.86944	1.98063	1.89855	130.3	132.9	131	69.7	67.1	69	Medtr7g101080
G7JDG2	1.57891	0.00937415	2.46021	3.51467		142.2	155.7		57.8	44.3		Medtr4g023810
B7FHL7	-1.4529	0.0321476	0.564945	0.01	0.520913	72.2	2	68.5	127.8	200	131.5	Medtr4g021410
I3SF71	-6.64386	0	0.01	0.01	0.01	2	2	2	200	200	200	Medtr1g111390
G7JNX7	-6.64386	0	0.01	0.01	0.01	2	2	2	200	200	200	Medtr4g122220
A0A072U1J2	-2.00268	0.0222031	0.01	0.728608	0.01	2	84.3	2	200	115.7	200	Medtr7g085670
G7K6T6	-6.64386	0	0.01	0.01		2	2		200	200		Medtr5g026800
G7IAE2	-1.02029	0.00799504	0.387925	0.736111	0.355014	55.9	84.8	52.4	144.1	115.2	147.6	Medtr1g085140
A0A072UQ45	-6.64386	0	0.01	0.01	0.01	2	2	2	200	200	200	Medtr4g108570
A0A072U3U9	0.800435	0.0297308	1.51889	2.52734	1.17865	120.6	143.3	108.2	79.4	56.7	91.8	Medtr7g102980
G7KBK7	-0.729332	0.0328756	0.518603	0.687764		68.3	81.5		131.7	118.5		Medtr5g066100
B7FJ76	-6.64386	0	0.01	0.01		2	2		200	200		Medtr3g034200
G7KFX1	6.64386	0	100	100		200	200		2	2		Medtr5g077280
G7LI92	-0.926938	0.000545009	0.455604	0.493652	0.628664	62.6	66.1	77.2	137.4	133.9	122.8	Medtr8g018370
G7KXB8	-6.64386	0	0.01	0.01		2	2		200	200		Medtr7g084300
G7IDD7	-6.64386	0	0.01	0.01	0.01	2	2	2	200	200	200	Medtr1g114000
G7KRU3	-6.64386	0	0.01	0.01		2	2		200	200		Medtr7g108490
A0A072TM25	-6.64386	0	0.01	0.01	0.01	2	2	2	200	200	200	Medtr8g007065
G7JZQ0	-6.64386	0	0.01	0.01		2	2		200	200		Medtr5g073280
A0A072VEZ4	-0.659568	0.000350676	0.70068	0.628664	0.569859	82.4	77.2	72.6	117.6	122.8	127.4	Medtr1g032190
B7FKZ0	0.811072	0.0161771	2.25203	1.17865	1.83286	138.5	108.2	129.4	61.5	91.8	70.6	Medtr7g112640
A0A072TS42	-0.8027	2.11858e-05	0.59109	0.596169	0.532567	74.3	74.7	69.5	125.7	125.3	130.5	Medtr8g064530
G7J7Q3	-6.64386	0	0.01	0.01	0.01	2	2	2	200	200	200	Medtr3g117190
G7IKS5	1.29324	0.000686505	1.90698	2.27869	3.16667	131.2	139	152	68.8	61	48	Medtr2g093840
A0A072V9K7	-6.64386	0	0.01	0.01		2	2		200	200		Medtr2g072470
G7KGR8	-1.678	0.0391285	0.01	0.917546	0.01	2	95.7	2	200	104.3	200	Medtr5g080300/Medtr1g088825
A0A072VNK7	6.64386	0	100	100		200	200		2	2		Medtr1g088840
G7IFY7	-6.64386	0	0.01	0.01	0.01	2	2	2	200	200	200	Medtr2g034290
A0A072U5A4	-0.801903	1.38413e-05	0.566171	0.60901	0.545595	72.3	75.7	70.6	127.7	124.3	129.4	Medtr7g115220
G7J0Z6	0.636253	6.76428e-10	1.55102	1.55102	1.56082	121.6	121.6	121.9	78.4	78.4	78.1	Medtr3g035610
A0A072UPI9	-6.64386	0	0.01	0.01		2	2		200	200		Medtr4g104580
G7J5Z8	-6.64386	0	0.01	0.01		2	2		200	200		Medtr3g078110
G7K9G8	-2.97883	0.00263746	0.01	0.360544	0.01	2	53	2	200	147	200	Medtr5g018590
G7JJZ2	6.64386	0	100	100		200	200		2	2		Medtr4g084270
A0A072TRG1	-6.64386	0	0.01	0.01		2	2		200	200		Medtr8g064180
A0A072VFT5	0.919073	0.0204532	1.18579	2.62976	1.85714	108.5	144.9	130	91.5	55.1	70	Medtr2g029340
G7JIF3	6.64386	0	100	100	100	200	200	200	2	2	2	Medtr4g053380
B7FIE8	-0.753998	0.000610121	0.643385	0.501502	0.633987	78.3	66.8	77.6	121.7	133.2	122.4	Medtr7g089300
G7LIT8	-6.64386	0	0.01	0.01		2	2		200	200		Medtr8g100110
G7JIS4	-6.64386	0	0.01	0.01		2	2		200	200		Medtr4g083780
G7INY9	-6.64386	0	0.01	0.01		2	2		200	200		Medtr2g012850
A0A072UGX3	6.64386	0	100	100		200	200		2	2		Medtr6g015250
G7J9Z8	1.13936	0.00570094	1.9985	2.40716		133.3	141.3		66.7	58.7		Medtr3g069190
G7K6V0	-6.64386	0	0.01	0.01	0.01	2	2	2	200	200	200	Medtr5g026930
G7KRK9	-6.64386	0	0.01	0.01		2	2		200	200		Medtr7g080320/Medtr8g061280
G7LDS0	-6.64386	0	0.01	0.01	0.01	2	2	2	200	200	200	Medtr8g058790
Q2MGR2	-6.64386	0	0.01	0.01	0.01	2	2	2	200	200	200	Medtr4g084250
B7FH52	0.6394	0.0490979	1.33372	1.78164		114.3	128.1		85.7	71.9		Medtr3g023110
A0A072VR82	-6.64386	0	0.01	0.01	0.01	2	2	2	200	200	200	Medtr1g109590
G7J4S1	-0.709813	0.0330793	0.527884	0.694915		69.1	82		130.9	118		Medtr3g076990
G7IFQ6	6.64386	0	100	100		200	200		2	2		Medtr2g028270
A0A072VLL1	0.820019	0.027492	1.09864	2.29489	1.90276	104.7	139.3	131.1	95.3	60.7	68.9	Medtr1g069765
I3ST38	-1.0784	0.0140538	0.539646	0.40746		70.1	57.9		129.9	142.1		Medtr4g011340
A0A072VK36	-6.64386	0	0.01	0.01	0.01	2	2	2	200	200	200	Medtr2g072830
G7JJE2	-1.9252	0.0255948	0.01	0.01	0.769912	2	2	87	200	200	113	Medtr0147s0070
G7LCS2	-6.64386	0	0.01	0.01	0.01	2	2	2	200	200	200	Medtr8g035680
A0A072TEX8	-6.64386	0	0.01	0.01		2	2		200	200		Medtr0443s0040
Q2HRJ5	-2.98078	2.13884e-05	0.142857	0.0689471	0.168224	25	12.9	28.8	175	187.1	171.2	Medtr1g018640
G7KC21	6.64386	0	100	100		200	200		2	2		Medtr5g010150
G7IUU4	-0.754246	0.000142969	0.658375	0.567398	0.552795	79.4	72.4	71.2	120.6	127.6	128.8	Medtr2g103500
G7JPR0	-0.659809	6.90537e-05	0.672241	0.639344	0.587302	80.4	78	74	119.6	122	126	Medtr4g088010
G7I2I7	-0.80409	0.0110902	0.52207	0.623377		68.6	76.8		131.4	123.2		Medtr1g041240
G7I6P1	0.663706	0.0192509	1.73224	1.43605		126.8	117.9		73.2	82.1		Medtr1g045510
G7KHL7	-6.64386	0	0.01	0.01		2	2		200	200		Medtr6g005840
A0A072TPB2	-6.64386	0	0.01	0.01		2	2		200	200		Medtr8g036160
G7JVL8	0.703272	0.000140024	1.64201	1.61438		124.3	123.5		75.7	76.5		Medtr4g006090
G7I2V8	-6.64386	0	0.01	0.01		2	2		200	200		Medtr1g089750
G7I999	-0.708438	6.71624e-05	0.56128	0.635323	0.639344	71.9	77.7	78	128.1	122.3	122	Medtr1g059290
G7JLX3	6.64386	0	100	100		200	200		2	2		Medtr4g015010
A0A072URQ4	-6.64386	0	0.01	0.01		2	2		200	200		Medtr4g109640
A0A072V4E2	-1.34161	0.0211679	0.305483	0.48368		46.8	65.2		153.2	134.8		Medtr3g017580
G7KDG1	-6.64386	0	0.01	0.01		2	2		200	200		Medtr5g010730
G7JZX7	0.625205	0.00644887	1.36686	1.33645	1.92398	115.5	114.4	131.6	84.5	85.6	68.4	Medtr5g014330
G7KRP2	-3.2352	1.91599e-11	0.106807	0.10742	0.104362	19.3	19.4	18.9	180.7	180.6	181.1	Medtr7g090330
A0A072U4V9	6.64386	0	100	100		200	200		2	2		Medtr7g107680
G7I4A4	0.616938	0.0029312	1.331	1.82486	1.44499	114.2	129.2	118.2	85.8	70.8	81.8	Medtr1g008140
G7IDR7	6.64386	0	100	100		200	200		2	2		Medtr1g087200
G7KEL0	-0.864623	0.000461985	0.601281	0.588562	0.457726	75.1	74.1	62.8	124.9	125.9	137.2	Medtr5g097030
G7IU67	6.06646	0.042466	100	1.05128	100	200	102.5	200	2	97.5	2	Medtr2g095750
G7JHJ2	-1.89948	0.0268061	0.784121	0.01	0.01	87.9	2	2	112.1	200	200	Medtr4g083170
G7LAQ9	6.64386	0	100	100	100	200	200	200	2	2	2	Medtr8g005720
A0A072W067	-6.64386	0	0.01	0.01	0.01	2	2	2	200	200	200	Medtr1g100627
G7L1F9	-6.64386	0	0.01	0.01		2	2		200	200		Medtr7g075900
Q6XQM5	6.64386	0	100	100		200	200		2	2		Medtr4g094805
B7FHY7	-6.64386	0	0.01	0.01		2	2		200	200		Medtr1g014690
A0A072TLV5	-6.64386	0	0.01	0.01		2	2		200	200		Medtr8g006755
A0A072UDN9	-6.64386	0	0.01	0.01		2	2		200	200		Medtr7g096940
G7J3B4	-1.35428	0.0415403	0.589825	0.01	0.573564	74.2	2	72.9	125.8	200	127.1	Medtr3g098780
Q2HUA9	-6.64386	0	0.01	0.01		2	2		200	200		Medtr2g103670
G7KES5	6.64386	0	100	100		200	200		2	2		Medtr5g011090
G7KRS6	6.64386	0	100	100	100	200	200	200	2	2	2	Medtr7g108300
G7IUN0	0.965806	0.000943908	1.60078	2.37268	1.886	123.1	140.7	130.7	76.9	59.3	69.3	Medtr2g101380/Medtr4g013730
G7JJG3	-6.64386	0	0.01	0.01		2	2		200	200		Medtr0562s0020
A0A072V8X6	6.64386	0	100	100		200	200		2	2		Medtr2g072510
G7JP31	6.64386	0	100	100		200	200		2	2		Medtr4g016510
Q2HSV2	-6.64386	0	0.01	0.01	0.01	2	2	2	200	200	200	Medtr2g093680
G7K6M6	-0.94412	2.83477e-05	0.472754	0.550388	0.536098	64.2	71	69.8	135.8	129	130.2	Medtr5g017160
A0A072TNA5	0.852104	0.00442664	1.69906	1.91121		125.9	131.3		74.1	68.7		Medtr8g032700
A0A072VQ51	-6.64386	0	0.01	0.01	0.01	2	2	2	200	200	200	Medtr1g096230
A0A072VPP6	-2.4715	0.0085991	0.01	0.01	0.520913	2	2	68.5	200	200	131.5	Medtr1g105940
A0A072UCT8	6.64386	0	100	100		200	200		2	2		Medtr6g093010
A0A072TU91	-6.64386	0	0.01	0.01		2	2		200	200		Medtr8g089745
B7FJ52	-2.23898	0.014022	0.01	0.615509	0.01	2	76.2	2	200	123.8	200	Medtr4g084990
G7IPG7	6.64386	0	100	100		200	200		2	2		Medtr2g006960
A0A072V263	1.19338	3.99592e-05	2.30579	2.26797		139.5	138.8		60.5	61.2		Medtr3g106130
G7IYB2	-1.14755	5.59848e-05	0.447178	0.455604		61.8	62.6		138.2	137.4		Medtr3g005050
G7J7B0	0.688916	0.0214278	1.10526	1.886	1.84495	105	130.7	129.7	95	69.3	70.3	Medtr3g080500
A0A072UWZ8	6.06605	0.048049	100	0.994018	100	200	99.7	200	2	100.3	2	Medtr3g462060
B7FMF0	0.580023	0.000163529	1.38095	1.5974	1.50627	116	123	120.2	84	77	79.8	Medtr1g080910
A0A072UHG8	6.64386	0	100	100	100	200	200	200	2	2	2	Medtr4g007610
G7JHM7	-6.64386	0	0.01	0.01		2	2		200	200		Medtr4g098820
A0A072VGG6	6.64386	0	100	100		200	200		2	2		Medtr1g030010
A0A072VQS8	-6.64386	0	0.01	0.01		2	2		200	200		Medtr1g029450
B7FIY1	6.64386	0	100	100	100	200	200	200	2	2	2	Medtr8g098735
G7L6R2	-1.53032	0.0280593	0.668057	0.360544	0.01	80.1	53	2	119.9	147	200	Medtr8g020210
A0A072U6C9	-6.64386	0	0.01	0.01		2	2		200	200		Medtr6g003980
A0A072UKM1	-6.64386	0	0.01	0.01	0.01	2	2	2	200	200	200	Medtr4g066020
B7FK39	-6.64386	0	0.01	0.01		2	2		200	200		Medtr3g088380
G7KV11	-6.64386	0	0.01	0.01		2	2		200	200		Medtr7g071040
G7JD57	6.64386	0	100	100		200	200		2	2		Medtr4g129070
G7J037	6.64386	0	100	100		200	200		2	2		Medtr3g055210
B7FN64	-6.64386	0	0.01	0.01		2	2		200	200		Medtr8g035900
A0A072V3E2	6.64386	0	100	100	100	200	200	200	2	2	2	Medtr3g115670
G7IPJ6	6.64386	0	100	100		200	200		2	2		Medtr2g009040
A0A072VDW0	-6.64386	0	0.01	0.01		2	2		200	200		Medtr3g115640
A0A072VRM6	-6.64386	0	0.01	0.01		2	2		200	200		Medtr1g112200
G7K2P2	-6.64386	0	0.01	0.01		2	2		200	200		Medtr5g025100
G7II79	-6.64386	0	0.01	0.01		2	2		200	200		Medtr2g103970
A0A072TYA4	-1.03893	0.00128031	0.467351	0.506024		63.7	67.2		136.3	132.8		Medtr8g023770
G7K3S8	-0.612894	0.00308713	0.676446	0.631321		80.7	77.4		119.3	122.6		Medtr5g006840
E1ANG4	6.64386	0	100	100		200	200		2	2		Medtr2g021242
G7L3K0	-0.772369	0.0137076	0.640689	0.530222		78.1	69.3		121.9	130.7		Medtr7g076820
A0A072UFC0	1.75365	0.0389116	4.6338	2.11042		164.5	135.7		35.5	64.3		Medtr7g112140
G7JJ72	0.872922	0.000523432	1.7933	1.86944		128.4	130.3		71.6	69.7		Medtr4g132110
G7JS30	1.69834	0.00509553	2.77358	3.71698		147	157.6		53	42.4		Medtr4g087980
A0A072UUM0	-0.698169	0.00161161	0.598721	0.633987		74.9	77.6		125.1	122.4		Medtr4g134780
G7KQ54	-1.32335	9.77899e-05	0.405481	0.393728		57.7	56.5		142.3	143.5		Medtr6g032820
A0A072UJW8	-6.64386	0	0.01	0.01		2	2		200	200		Medtr4g459450
A0A072V6R4	2.17778	0.0179472	2.90625	6.14286		148.8	172		51.2	28		Medtr2g040740
G7ILM1	6.64386	0	100	100		200	200		2	2		Medtr2g017740
A0A072TQG2	-6.64386	0	0.01	0.01		2	2		200	200		Medtr8g059015
G7KF17	-6.64386	0	0.01	0.01		2	2		200	200		Medtr5g021060
A0A072UQY1	6.64386	0	100	100		200	200		2	2		Medtr4g104680
A0A072UYC8	5.73935	0.0100586	100	6.84314		200	174.5		2	25.5		Medtr3g461520
A0A072UBN8	0.635086	0.00514689	1.62467	1.48139		123.8	119.4		76.2	80.6		Medtr6g478000
G7LGH6	-6.64386	0	0.01	0.01		2	2		200	200		Medtr8g095440
I3SI55	6.64386	0	100	100		200	200		2	2		Medtr4g099340
A0A072UGG3	-0.813894	0.00148429	0.587302	0.550388		74	71		126	129		Medtr4g013345
G7J2P6	-6.64386	0	0.01	0.01		2	2		200	200		Medtr3g098210
A0A072UCL6	6.64386	0	100	100		200	200		2	2		Medtr5g017350
G7JF62	-0.791227	0.00398584	0.607717	0.547988		75.6	70.8		124.4	129.2		Medtr4g097160
A0A072VB05	6.64386	0	100	100		200	200		2	2		Medtr2g084835
G7JXH2	-6.64386	0	0.01	0.01		2	2		200	200		Medtr5g013250
B7FNC0	6.64386	0	100	100		200	200		2	2		Medtr1g075710
A0A072VRX8	-6.64386	0	0.01	0.01		2	2		200	200		Medtr1g114590
G7ITE1	6.64386	0	100	100		200	200		2	2		Medtr2g075770
A0A072VMF0	-1.12575	0.00973485	0.402525	0.514005		57.4	67.9		142.6	132.1		Medtr1g070440
A0A072VR13	-6.64386	0	0.01	0.01		2	2		200	200		Medtr1g107540
G7J2R9	6.64386	0	100	100		200	200		2	2		Medtr3g098450
G7J582	-3.84368	0.00788952	0.129305	0.01		22.9	2		177.1	200		Medtr3g113890

## Sheet: Table S7
Table S7 Overlap between DEGs and DEPs.
Gene id	log2 FoldChange	padj	Protein id	log2 (Abundance Ratio)	pvalue	Definition
Medtr7g033800	-13.1577	7.91684e-47	A0A072TXJ1	-6.64386	0	lateral organ boundaries (LOB) domain protein
Medtr3g113890	-13.1303	5.29424e-07	G7J582	-3.84368	0.00788952	gibberellin-regulated family protein
Medtr2g012850	-9.78143	7.5966e-05	G7INY9	-6.64386	0	serine carboxypeptidase-like protein
Medtr2g084010	-6.68347	8.17429e-25	G7IM81	-6.64386	0	lignin biosynthetic peroxidase
Medtr7g085850	-4.41285	8.70898e-11	Q2HVN6	-6.76098	7.3273e-10	hypothetical protein
Medtr3g117190	-4.32896	1.50914e-45	G7J7Q3	-6.64386	0	dehydrin
Medtr3g078110	-4.21453	9.39131e-36	G7J5Z8	-6.64386	0	Serine/Threonine-kinase HT1-like protein
Medtr7g033475	-4.1247	0.0136352	A0A072TXA1	-4.30492	1.70373e-05	polygalacturonase inhibitor
Medtr2g048720	-3.91163	5.00417e-27	Q2HSP6	-6.64386	0	inositol transporter 4
Medtr7g061720	-3.55866	1.92594e-12	A0A072U0G9	-0.851259	0.0342081	expansin-A1-like protein
Medtr1g088190	-3.16661	1.19195e-08	G7IEL4	-1.09373	5.02813e-05	glycosyl hydrolase family 9 protein
Medtr7g093140	-3.11046	2.20644e-10	G7KVD1	-3.64527	4.32981e-10	late embryogenesis abundant protein
Medtr3g074930	-3.10691	0.00415057	A0A072V0S0	-0.673095	0.003548	inactive purple acid phosphatase-like protein
Medtr2g079030	-3.0804	1.45e-15	A0A072VAS3	-2.74146	1.01251e-07	MATE subfamily protein
Medtr5g041040	-2.92863	1.41113e-25	G7KFA9	-2.51741	3.97045e-05	ribonuclease T2 family protein
Medtr2g084020	-2.85943	0.000520288	G7IM82	-2.18075	3.47626e-08	lignin biosynthetic peroxidase
Medtr7g079180	-2.70176	1.94913e-06	G7L6Q3	-1.05608	0.00266825	late embryogenesis abundant protein
Medtr4g116070	-2.68975	1.22848e-10	G7JGL1	-6.64386	0	glycoside hydrolase family 79 amino-terminal domain protein
Medtr8g079810	-2.61089	2.29872e-10	G7ZY42	-2.3688	0.00276512	short-chain dehydrogenase-reductase
Medtr4g130540	-2.50958	0.000168868	G7JFK1	-2.46859	5.08409e-06	heat shock 70 kDa protein
Medtr7g085630	-2.45056	2.2286e-08	A0A072U1I8	-2.3354	9.04959e-07	NADP-specific glutamate dehydrogenase
Medtr8g103700	-2.404	0.0483286	G7L8Y9	-1.18099	0.000329867	LRR extensin-like protein
Medtr4g020110	-2.39846	0.0146509	A0A072UHU3	-1.04304	3.08689e-05	delta-1-pyrroline-5-carboxylate synthetase
Medtr0002s0890	-2.25686	0.014231	A0A072TLJ0	-2.67323	0.00547247	phosphoenolpyruvate carboxylase
Medtr4g101630	-2.25483	7.83808e-07	G7JK43	-0.741077	6.45946e-05	soluble acid invertase FRUCT2
Medtr4g133110	-2.25282	0.00322544	G7JKJ2	-2.91274	3.84377e-05	hypothetical protein
Medtr2g065470	-2.15197	7.20119e-27	G7IQT1	-3.05101	7.816e-13	glyceraldehyde-3-phosphate dehydrogenase
Medtr8g104765	-2.10942	0.00028335	A0A072TX17	-1.45826	0.0318	plant invertase/pectin methylesterase inhibitor
Medtr8g064530	-2.09216	0.0441643	A0A072TS42	-0.8027	2.11858e-05	polygalacturonase non-catalytic protein
Medtr3g008840	-2.09184	0.00206201	G7IYJ3	-0.692979	2.1259e-05	plant invertase/pectin methylesterase inhibitor
Medtr5g087620	-1.93632	1.4335e-12	G7K2W6	-1.678	0.0391285	UDP-glucosyltransferase family protein
Medtr1g100623	-1.91376	1.84183e-05	A0A072VNW0	-1.68561	7.26534e-05	hypothetical protein
Medtr4g094285	-1.89832	0.00651246	A0A072UQA9	-0.611206	2.25155e-05	beta-xylosidase/alpha-L-arabinofuranosidase-like protein
Medtr7g063650	-1.88335	0.000188991	A0A072U056	-1.85462	0.000571833	delta-1-pyrroline-5-carboxylate synthetase
Medtr3g008820	-1.88188	0.025456	G7IYJ2	-0.853128	3.90806e-05	plant invertase/pectin methylesterase inhibitor
Medtr1g102350	-1.74203	8.91095e-08	G7ID47	-1.1355	0.00103451	subtilisin-like serine protease
Medtr7g053500	-1.70852	0.000306585	A0A072TYH8	-1.28772	0.001284	glucan endo-1%2C3-beta-glucosidase-like protein
Medtr3g034660	-1.60748	0.0017004	G7IZL9	-0.838523	0.00251243	late embryogenesis abundant D-like protein
Medtr5g024780	-1.58209	9.65231e-05	G7K2L1	-1.3987	0.00265216	plant intracellular ras group-related LRR protein
Medtr2g076010	-1.57993	1.14041e-10	G7ITG5	-4.11831	0.000113717	pathogenesis-like protein
Medtr5g048740	-1.57338	0.00299603	A0A072UPY7	-0.973768	0.00478311	2OG-Fe(II) oxygenase family oxidoreductase
Medtr7g026340	-1.3691	0.000869004	G7L028	-2.21644	0.00531767	glucan endo-1%2C3-beta-glucosidase-like protein
Medtr2g023540	-1.33357	0.0367245	A0A072V4H5	-3.49306	8.41408e-05	5'-adenylylsulfate reductase
Medtr8g031370	-1.301	9.07166e-08	A0A072TZF0	0.584431	0.0270385	carboxy-terminal region remorin
Medtr7g086340	-1.27734	7.94722e-05	B1NY79	-2.86714	1.92854e-08	dehydrin
Medtr5g026930	-1.24926	2.51061e-05	G7K6V0	-6.64386	0	methyltransferase PMT16%2C putative
Medtr3g117290	-1.24466	1.39914e-08	G7J7R2	-0.800296	4.80003e-06	dehydrin
Medtr1g070190	-1.19473	0.0029671	B7FH85	-6.64386	0	HR-like lesion-inducing protein
Medtr6g032820	-1.16766	0.000264526	G7KQ54	-1.32335	9.77899e-05	O-glycosyl hydrolase family 17 protein
Medtr1g014690	-1.16594	4.63283e-14	B7FHY7	-6.64386	0	gamma-tocopherol methyltransferase
Medtr8g041410	-1.15939	0.0011669	G7LID2	-1.25505	0.000159394	cysteine protease inhibitor cystatin
Medtr1g098680	-1.11527	0.00560922	G7IBZ5	-1.52382	5.36904e-08	ABA/WDS induced protein
Medtr2g049330	-1.11218	0.000186788	G7IIU5	0.672666	0.0431163	hypothetical protein
Medtr2g037850	-1.10161	0.000414874	G7INL3	-0.581244	0.000731607	subtilisin-like serine protease
Medtr3g460780	-1.05816	0.00135249	A0A072UY96	-0.63644	1.76836e-05	fasciclin-like arabinogalactan protein
Medtr2g030000	-1.00297	0.00404396	G7IJV7	-3.89729	0.000219999	glycoside hydrolase family 3 protein
Medtr3g026400	1.00272	0.0208826	A0A072UU47	0.85006	4.02366e-06	glycoside hydrolase family 1 protein
Medtr3g023700	1.00558	0.00907349	A0A072UVJ1	5.12465	0.0196529	glycoside hydrolase family 79 amino-terminal domain protein
Medtr8g100120	1.02078	0.000448372	G7LIT9	1.79081	0.000451747	Mg-protoporphyrin IX methyltransferase
Medtr5g036290	1.04316	0.000412784	G7K5K1	0.709227	2.45886e-05	matrixin family protein
Medtr4g037505	1.05243	0.0119616	I3T741	0.724075	1.14378e-06	photosystem II 5 kDa protein
Medtr8g011430	1.08619	0.000321946	G7LEC0	-1.06303	0.000814925	lectin kinase family protein
Medtr1g080950	1.17289	1.99292e-05	A0A072VNM9	0.679424	3.55275e-06	GDP-D-mannose-3%2C5-epimerase
Medtr7g113480	1.18663	1.00016e-06	G7KYN6	0.669196	0.0285452	Xaa-pro aminopeptidase P
Medtr1g100647	1.23848	0.000767938	G8A207	0.901059	0.0171904	carboxy-terminal region remorin
Medtr1g045510	1.2752	6.30728e-05	G7I6P1	0.663706	0.0192509	RNA-binding (RRM/RBD/RNP motif) family protein
Medtr8g099275	1.27821	0.00133896	A0A072TUJ3	1.05607	0.00011419	COP1-interactive protein%2C putative
Medtr8g031550	1.28165	6.81225e-05	A0A072TZG2	1.35134	0.000256884	potassium efflux antiporter
Medtr2g437530	1.28917	0.0117671	B7FH09	0.709166	2.4866e-05	DREPP plasma membrane protein
Medtr4g082950	1.29357	5.20918e-07	G7JHG9	0.892298	0.00244059	glycogen/starch/alpha-glucan phosphorylase family protein
Medtr4g016510	1.30332	6.08559e-09	G7JP31	6.64386	0	GDSL-like lipase/acylhydrolase
Medtr4g134780	1.36607	0.000381294	A0A072UUM0	-0.698169	0.00161161	All-trans-retinol 13%2C14-reductase
Medtr8g104655	1.42096	0.0313094	A0A072TV68	2.36352	9.99501e-05	pectinesterase/pectinesterase inhibitor
Medtr0036s0050	1.46414	0.0255117	A0A072TUC7	0.746733	0.000257592	eukaryotic aspartyl protease family protein
Medtr1g105480	1.53317	6.7517e-05	A0A072W0W5	1.0486	5.34056e-07	thiazole biosynthetic enzyme
Medtr6g033820	1.53518	2.13577e-05	A0A072UIU2	5.1146	0.0283223	heat shock cognate 70 kDa-like protein
Medtr2g093840	1.61174	0.00817472	G7IKS5	1.29324	0.000686505	carboxyl-terminal peptidase
Medtr4g010140	1.66126	1.93439e-05	B7FK63	1.01151	0.00197587	post-illumination chlorophyll fluorescence increase
Medtr4g068970	1.6621	0.00116233	A0A072UX22	1.8819	0.000121482	NAD-dependent epimerase/dehydratase family protein
Medtr4g005880	1.69051	2.8557e-10	G7JVK0	1.11874	0.0180222	D-3-phosphoglycerate dehydrogenase family protein
Medtr3g100500	1.75633	0.0112962	G7J557	-0.83125	8.42629e-06	aspartic proteinase nepenthesin-like protein
Medtr7g101080	1.81615	3.52393e-10	G7L2R9	0.938252	5.60534e-07	fasciclin-like arabinogalactan protein
Medtr1g087030	1.83989	6.31719e-06	B7FGI5	0.640362	6.74376e-08	calvin cycle protein CP12-1
Medtr1g080820	1.94116	0.000415709	A0A072VNL8	1.22361	2.41506e-06	Chitinase / Hevein / PR-4 / Wheatwin2
Medtr1g062590	1.94503	0.000851413	I3T3P8	0.676068	0.0228155	allergen Pru protein%2C putative
Medtr1g087200	1.95446	1.29431e-09	G7IDR7	6.64386	0	universal stress family protein
Medtr5g022870	2.11663	0.000201897	G7JXM8	1.35716	2.38627e-05	peroxidase family protein
Medtr3g035610	2.12364	0.000930225	G7J0Z6	0.636253	6.76428e-10	ribosomal protein S14p/S29e
Medtr3g049330	2.47061	2.05404e-05	G7J195	1.08067	3.45336e-05	Pmr5/Cas1p GDSL/SGNH-like acyl-esterase family protein
Medtr4g084270	2.8351	1.80923e-06	G7JJZ2	6.64386	0	phosphoglucomutase/phosphomannomutase family protein
Medtr4g076470	3.42802	7.35548e-06	G7JQL4	1.40124	1.57718e-06	glucan endo-1%2C3-beta-glucosidase
Medtr2g017970	3.59083	5.36834e-07	G7ILU2	5.50098	2.22775e-06	fasciclin domain protein
Medtr2g017960	4.09227	3.47166e-10	G7ILU1	6.64386	0	fasciclin domain protein
Medtr4g053380	4.32948	1.28483e-06	G7JIF3	6.64386	0	fasciclin-like arabinogalactan protein

## Sheet: Table S8
Table S8 GO enrichment analysis of DEPs in WT A17 vs elp1 mutants.
GO	NS	enrichment	name	ratio_in_study	ratio_in_pop	p_uncorrected	depth	study_count	p_bonferroni	p_sidak	p_holm	p_fdr_bh	study_items
GO:0044281	BP	e	small molecule metabolic process	74/527	2219/33973	1.84873e-06	2	74	0.000288402	0.000281176	0.000288402	0.00013935	A0A072TKG5, A0A072TQG2, A0A072TWG0, A0A072TYT1, A0A072TZ59, A0A072U056, A0A072U103, A0A072U1I8, A0A072U2R2, A0A072U3U9, A0A072U5V1, A0A072U669, A0A072UCL6, A0A072UG83, A0A072UGP0, A0A072UHQ1, A0A072UHU3, A0A072ULB0, A0A072UM06, A0A072UP50, A0A072UQY1, A0A072UTA2, A0A072V223, A0A072V4E2, A0A072V8X6, A0A072V9K7, A0A072VFQ2, A0A072VJD5, A0A072VK36, A0A072VPX2, A0A072VQL3, A0A072VQU1, A0A072VR08, A0A…
GO:0005975	BP	e	carbohydrate metabolic process	48/527	1396/33973	2.06066e-06	3	48	0.000321464	0.00031341	0.000319403	0.00013935	A0A072TEX8, A0A072TFB3, A0A072TRG1, A0A072TS66, A0A072TT00, A0A072TT91, A0A072TU91, A0A072TYH8, A0A072UBN8, A0A072ULB0, A0A072UQA9, A0A072UU47, A0A072UUL3, A0A072V223, A0A072V6R4, A0A072VDL8, A0A072VFQ2, A0A072VK36, A0A072VQL3, A0A072VVG3, A2Q2R2, G7IEL4, G7IG01, G7IJV7, G7ILA8, G7IQT1, G7J745, G7JHG9, G7JJZ2, G7JK42, G7JK43, G7JQL1, G7JQL4, G7KA64, G7KF17, G7KFT7, G7KHY6, G7KNB8, G7KQ54, G7KQ77,…
GO:0009056	BP	e	catabolic process	48/527	1462/33973	3.53615e-06	2	48	0.000551639	0.000537819	0.000544567	0.00013935	A0A072TT91, A0A072UG83, A0A072UHQ1, A0A072ULB0, A0A072UQA9, A0A072UTA2, A0A072UUL3, A0A072V223, A0A072V6R4, A0A072VJD5, A0A072VLG5, A0A072VR08, A0A072VVG3, G7I2I7, G7I4B6, G7IBA6, G7IG01, G7IJU0, G7IJU2, G7IJU3, G7IJU5, G7ILA8, G7IM81, G7IM82, G7IR70, G7IU06, G7IZP1, G7J6M6, G7J9S1, G7JHJ2, G7JHR0, G7JJ72, G7JPY4, G7JQL1, G7JQL4, G7JXE9, G7JXM8, G7KBK7, G7KF17, G7KHY6, G7KNB8, G7L4S2, G7L970, G7L…
GO:0006091	BP	e	generation of precursor metabolites and energy	21/527	428/33973	4.34906e-06	3	21	0.000678454	0.000661457	0.000665407	0.00013935	A0A072TLV5, A0A072U7I8, A0A072ULB0, A0A072UQY1, A0A072V223, A0A072VFQ2, A0A072VQ51, A0A072VQL3, A0A072VQL8, A0A072VVG3, B7FML9, B7FN64, G7IHD6, G7J101, G7J745, G7JF62, G7JK42, G7KHY6, G7KKH1, G7KNB8, G7LCN2
GO:0050896	BP	e	response to stimulus	111/527	4823/33973	1.70592e-05	1	111	0.00266123	0.00259456	0.00252476	0.000266123	A0A072TPY0, A0A072TUJ3, A0A072TWG0, A0A072TZ59, A0A072U1I8, A0A072U3U9, A0A072U5A4, A0A072U5V1, A0A072U7I8, A0A072UCL6, A0A072UGS7, A0A072UM21, A0A072UMH6, A0A072UP50, A0A072UQ45, A0A072UQA9, A0A072UTA2, A0A072UTH7, A0A072UZ53, A0A072V0B0, A0A072V263, A0A072V4E2, A0A072VAS3, A0A072VEZ4, A0A072VFQ2, A0A072VLG5, A0A072VMG3, A0A072VMU1, A0A072VNK7, A0A072VNL8, A0A072VNW0, A0A072VPX2, A0A072VQL3, A0A…
GO:0006950	BP	e	response to stress	111/527	4823/33973	1.70592e-05	2	111	0.00266123	0.00259456	0.00252476	0.000266123	A0A072TPY0, A0A072TUJ3, A0A072TWG0, A0A072TZ59, A0A072U1I8, A0A072U3U9, A0A072U5A4, A0A072U5V1, A0A072U7I8, A0A072UCL6, A0A072UGS7, A0A072UM21, A0A072UMH6, A0A072UP50, A0A072UQ45, A0A072UQA9, A0A072UTA2, A0A072UTH7, A0A072UZ53, A0A072V0B0, A0A072V263, A0A072V4E2, A0A072VAS3, A0A072VEZ4, A0A072VFQ2, A0A072VLG5, A0A072VMG3, A0A072VMU1, A0A072VNK7, A0A072VNL8, A0A072VNW0, A0A072VPX2, A0A072VQL3, A0A…
GO:0006457	BP	e	protein folding	11/527	170/33973	7.59814e-05	2	11	0.0118531	0.0115561	0.0110933	0.00107755	B7FIE8, G7II85, G7IRG5, G7J8H2, G7JPK2, G7L2X1, G7LBN4, G7LDE7, G7LG18, G7ZWL8, I3S3K3
GO:0009579	CC	e	thylakoid	26/527	554/33973	7.4227e-07	2	26	3.63712e-05	3.54727e-05	3.63712e-05	1.54262e-05	A0A072TLV5, A0A072TPI5, A0A072TQG2, A0A072TZ59, A0A072U7I8, A0A072UTH7, A0A072UX22, A0A072V4B5, A0A072VB05, A0A072VNK7, A0A072VQ51, B7FMF0, B7FML9, B7FMT1, G7IHD6, G7IJW8, G7J873, G7JX40, G7L633, G7LAQ9, G7LCN2, G7LIT9, I3SI55, I3SQF1, I3T0H2, S4SZ39
GO:0005618	CC	e	cell wall	49/527	831/33973	1.06531e-06	3	49	5.22004e-05	5.09109e-05	5.11351e-05	1.54262e-05	A0A072TQG2, A0A072TRG1, A0A072TS66, A0A072TT00, A0A072TVI1, A0A072TXA1, A0A072TXD7, A0A072TXF8, A0A072TZ59, A0A072UBN8, A0A072UQA9, A0A072UTH7, A0A072UY96, A0A072UZ53, A0A072V0S0, A0A072V4B5, A0A072VC68, A0A072VNK7, A2Q4V2, B7FHE5, G7I4A4, G7I632, G7IG01, G7IJU0, G7IJU2, G7IJU3, G7IJU5, G7ILA8, G7IM41, G7IM81, G7IM82, G7J557, G7J9K5, G7JCS2, G7JGL1, G7JK43, G7JP02, G7JS30, G7JXM8, G7KA64, G7KF17,…
GO:0030312	CC	e	external encapsulating structure	49/527	833/33973	1.12241e-06	2	49	5.4998e-05	5.36393e-05	5.27531e-05	1.54262e-05	A0A072TQG2, A0A072TRG1, A0A072TS66, A0A072TT00, A0A072TVI1, A0A072TXA1, A0A072TXD7, A0A072TXF8, A0A072TZ59, A0A072UBN8, A0A072UQA9, A0A072UTH7, A0A072UY96, A0A072UZ53, A0A072V0S0, A0A072V4B5, A0A072VC68, A0A072VNK7, A2Q4V2, B7FHE5, G7I4A4, G7I632, G7IG01, G7IJU0, G7IJU2, G7IJU3, G7IJU5, G7ILA8, G7IM41, G7IM81, G7IM82, G7J557, G7J9K5, G7JCS2, G7JGL1, G7JK43, G7JP02, G7JS30, G7JXM8, G7KA64, G7KF17,…
GO:0005576	CC	e	extracellular region	34/527	720/33973	1.25928e-06	2	34	6.17048e-05	6.01805e-05	5.79269e-05	1.54262e-05	A0A072TRG1, A0A072TT00, A0A072TU91, A0A072U0G9, A0A072UHQ1, A0A072UQA9, A0A072UTH7, A0A072V4B5, A0A072VJD5, A0A072VNK7, G7IFD0, G7IFD1, G7IH13, G7IJU0, G7IJU2, G7IJU3, G7IJU5, G7ILA8, G7IM81, G7IM82, G7IZP1, G7J557, G7J8H2, G7JPK2, G7K3S8, G7KA64, G7KNB8, G7KQ54, G7L1F9, G7L6Q3, G7LC94, G7LI01, I3SMJ2, I3T9M4
GO:0005829	CC	e	cytosol	74/527	2417/33973	2.01887e-06	2	74	9.89245e-05	9.64807e-05	9.0849e-05	1.96639e-05	A0A072TYT1, A0A072UG83, A0A072UGP0, A0A072UM21, A0A072UQ45, A0A072UTA2, A0A072UUL3, A0A072UZ53, A0A072V0B0, A0A072V223, A0A072V4E2, A0A072V8W3, A0A072VFQ2, A0A072VIT3, A0A072VNK7, A0A072VNM9, A0A072VPX2, A0A072VQL3, A0A072VR13, A0A072W240, A2Q555, B1NY79, B7FHE5, B7FHL7, B7FJ05, B7FJ52, B7FJ76, B7FNC0, G7I4G9, G7I6H0, G7I834, G7IH13, G7IM81, G7IM82, G7IR70, G7IZL9, G7J7J7, G7J7Q3, G7J7R2, G7J8H2,…
GO:0009536	CC	e	plastid	100/527	2753/33973	2.40782e-06	5	100	0.000117983	0.000115069	0.000105944	1.96639e-05	A0A072TLV5, A0A072TNA5, A0A072TPI5, A0A072TQG2, A0A072TUJ3, A0A072TZ59, A0A072TZG2, A0A072U103, A0A072U3U9, A0A072U5V1, A0A072U7I8, A0A072UCL6, A0A072UGP0, A0A072UGS7, A0A072UGX3, A0A072UQY1, A0A072UTH7, A0A072UU85, A0A072UX22, A0A072UXU6, A0A072UZ53, A0A072V4B5, A0A072V4H5, A0A072V8W3, A0A072V8X6, A0A072V9K7, A0A072VB05, A0A072VFQ2, A0A072VIT3, A0A072VMU1, A0A072VNK7, A0A072VQ51, A0A072VQL3, A2Q…
GO:0110165	CC	e	cellular anatomical entity	297/527	14705/33973	3.7939e-06	1	297	0.000185901	0.000181309	0.000163138	2.28426e-05	A0A072TKH3, A0A072TLV5, A0A072TNA5, A0A072TPI5, A0A072TQG2, A0A072TRG1, A0A072TS66, A0A072TT00, A0A072TU91, A0A072TUJ3, A0A072TVI1, A0A072TXA1, A0A072TXD7, A0A072TXF8, A0A072TYT1, A0A072TZ59, A0A072TZF0, A0A072TZG2, A0A072U056, A0A072U0G9, A0A072U103, A0A072U1I8, A0A072U2R2, A0A072U3U9, A0A072U5V1, A0A072U605, A0A072U6I0, A0A072U7I8, A0A072UBH0, A0A072UBN8, A0A072UCL6, A0A072UG83, A0A072UGM4, A0A…
GO:0005622	CC	e	intracellular	244/527	11718/33973	4.53123e-06	1	244	0.00022203	0.000216545	0.000190312	2.28426e-05	A0A072TKH3, A0A072TLV5, A0A072TNA5, A0A072TPI5, A0A072TQG2, A0A072TUJ3, A0A072TVI1, A0A072TXA1, A0A072TXF8, A0A072TYT1, A0A072TZ59, A0A072TZF0, A0A072TZG2, A0A072U103, A0A072U1I8, A0A072U3U9, A0A072U5V1, A0A072U605, A0A072U6I0, A0A072U7I8, A0A072UBH0, A0A072UCL6, A0A072UG83, A0A072UGM4, A0A072UGP0, A0A072UGS7, A0A072UGX3, A0A072UHT1, A0A072UM21, A0A072UMH6, A0A072UP50, A0A072UQ45, A0A072UQY1, A0A…
GO:0005575	CC	e	cellular_component	326/527	17181/33973	4.6442e-06	0	326	0.000227566	0.000221944	0.000190412	2.28426e-05	A0A072TKG5, A0A072TKH3, A0A072TLV5, A0A072TNA5, A0A072TPI5, A0A072TQG2, A0A072TRG1, A0A072TS66, A0A072TT00, A0A072TU91, A0A072TUJ3, A0A072TVI1, A0A072TXA1, A0A072TXD7, A0A072TXF8, A0A072TYT1, A0A072TZ59, A0A072TZF0, A0A072TZG2, A0A072U056, A0A072U0G9, A0A072U103, A0A072U1I8, A0A072U2R2, A0A072U3U9, A0A072U5V1, A0A072U605, A0A072U6I0, A0A072U7I8, A0A072UA59, A0A072UBH0, A0A072UBN8, A0A072UCL6, A0A…
GO:0005737	CC	e	cytoplasm	239/527	9088/33973	4.66176e-06	2	239	0.000228426	0.000222783	0.00018647	2.28426e-05	A0A072TKH3, A0A072TLV5, A0A072TNA5, A0A072TPI5, A0A072TQG2, A0A072TUJ3, A0A072TVI1, A0A072TXA1, A0A072TXF8, A0A072TYT1, A0A072TZ59, A0A072TZF0, A0A072TZG2, A0A072U056, A0A072U103, A0A072U1I8, A0A072U2R2, A0A072U3U9, A0A072U5V1, A0A072U605, A0A072U6I0, A0A072U7I8, A0A072UBH0, A0A072UCL6, A0A072UG83, A0A072UGP0, A0A072UGS7, A0A072UGX3, A0A072UHU3, A0A072UM21, A0A072UMH6, A0A072UP50, A0A072UQ45, A0A…
GO:0005739	CC	e	mitochondrion	45/527	1387/33973	6.3143e-06	5	45	0.000309401	0.000301757	0.000246258	2.81273e-05	A0A072TKH3, A0A072U1I8, A0A072U5V1, A0A072UBH0, A0A072UG83, A0A072UP50, A0A072UVI7, A0A072UXU6, A0A072VMF0, A0A072VNK7, A0A072VRX8, A2Q5C8, B7FHC6, B7FLI7, B7FMX5, B7FN64, G7I4F8, G7IAA3, G7IFQ6, G7IFY7, G7II91, G7IMH4, G7IRR6, G7IU75, G7J5P9, G7J9P9, G7JA80, G7JF62, G7JJZ6, G7JPY4, G7K283, G7K5X3, G7KEZ6, G7KNB8, G7KR22, G7L2X1, G7L970, G7LEP9, G7LFP1, G7LGQ5, G7LI01, G7ZWL8, I3SR78, I3ST38, I3T…
GO:0032991	CC	e	protein-containing complex	75/527	2851/33973	7.58604e-06	1	75	0.000371716	0.000362533	0.000288269	3.09763e-05	A0A072TKG5, A0A072TKH3, A0A072TZ59, A0A072U103, A0A072UA59, A0A072UBH0, A0A072UH84, A0A072UKG0, A0A072URQ4, A0A072UWZ8, A0A072UX22, A0A072VAY5, A0A072VMF0, B7FGI5, B7FHE5, B7FJ52, B7FJ76, B7FKE2, B7FL82, B7FMF0, B7FML9, B7FMN3, B7FMX5, B7FN64, G7I4B6, G7I4F8, G7I4G9, G7I632, G7I6H0, G7IBA6, G7IBX9, G7IDD7, G7IFQ6, G7IFY7, G7IHD6, G7II78, G7II91, G7IJ55, G7IYB2, G7J101, G7J745, G7J7J7, G7J9P9, G7J…
GO:0005773	CC	e	vacuole	41/527	1293/33973	1.67083e-05	5	41	0.000818704	0.000798479	0.000618205	6.29773e-05	A0A072TUJ3, A0A072TZF0, A0A072U6I0, A0A072UGS7, A0A072UP50, A0A072V8W3, A0A072VFQ2, A0A072VIT3, A0A072VMU1, A0A072VNK7, A0A072VQL3, A2Q2S7, B7FH09, B7FJ05, G7IG01, G7IH13, G7IJU0, G7IJU2, G7IJU3, G7IJU5, G7IJV7, G7IRR6, G7ITE1, G7IU67, G7J8H2, G7J9P9, G7JCF5, G7JJZ6, G7JK43, G7JPK2, G7K0X0, G7K2J3, G7K3S8, G7K4S3, G7KRP2, G7LF65, G7LFV9, G7LGQ5, I3S6I7, I3SQE6, I3T9M4
GO:0043229	CC	e	intracellular organelle	216/527	11072/33973	5.37898e-05	3	216	0.0026357	0.00257059	0.00188264	0.000173576	A0A072TKH3, A0A072TLV5, A0A072TNA5, A0A072TPI5, A0A072TQG2, A0A072TUJ3, A0A072TVI1, A0A072TXA1, A0A072TXF8, A0A072TZ59, A0A072TZF0, A0A072TZG2, A0A072U103, A0A072U1I8, A0A072U3U9, A0A072U5V1, A0A072U605, A0A072U6I0, A0A072U7I8, A0A072UBH0, A0A072UCL6, A0A072UG83, A0A072UGM4, A0A072UGP0, A0A072UGS7, A0A072UGX3, A0A072UHT1, A0A072UM21, A0A072UMH6, A0A072UP50, A0A072UQ45, A0A072UQY1, A0A072UTA2, A0A…
GO:0043226	CC	e	organelle	218/527	11203/33973	5.66778e-05	2	218	0.00277721	0.00270861	0.00192705	0.000173576	A0A072TKH3, A0A072TLV5, A0A072TNA5, A0A072TPI5, A0A072TQG2, A0A072TUJ3, A0A072TVI1, A0A072TXA1, A0A072TXF8, A0A072TZ59, A0A072TZF0, A0A072TZG2, A0A072U103, A0A072U1I8, A0A072U3U9, A0A072U5V1, A0A072U605, A0A072U6I0, A0A072U7I8, A0A072UBH0, A0A072UCL6, A0A072UG83, A0A072UGM4, A0A072UGP0, A0A072UGS7, A0A072UGX3, A0A072UHT1, A0A072UM21, A0A072UMH6, A0A072UP50, A0A072UQ45, A0A072UQY1, A0A072URQ4, A0A…
GO:0043227	CC	e	membrane-bounded organelle	205/527	10577/33973	0.000144392	3	205	0.00707519	0.00690041	0.00476492	0.000416188	A0A072TKH3, A0A072TLV5, A0A072TNA5, A0A072TPI5, A0A072TQG2, A0A072TUJ3, A0A072TVI1, A0A072TXA1, A0A072TXF8, A0A072TZ59, A0A072TZF0, A0A072TZG2, A0A072U103, A0A072U1I8, A0A072U3U9, A0A072U5V1, A0A072U6I0, A0A072U7I8, A0A072UBH0, A0A072UCL6, A0A072UG83, A0A072UGM4, A0A072UGP0, A0A072UGS7, A0A072UGX3, A0A072UHT1, A0A072UM21, A0A072UMH6, A0A072UP50, A0A072UQ45, A0A072UQY1, A0A072UTA2, A0A072UTH7, A0A…
GO:0042579	CC	e	microbody	13/527	254/33973	0.000189155	5	13	0.00926858	0.00903961	0.00605295	0.00048782	A0A072UTA2, A0A072UZ53, A0A072VFQ2, A0A072VQL3, A0A072W240, A2Q5C8, G7I3K1, G7IU67, G7JHR0, G7JNX7, G7KP65, G7LI03, I3T9M4
GO:0005777	CC	e	peroxisome	13/527	254/33973	0.000189155	6	13	0.00926858	0.00903961	0.00605295	0.00048782	A0A072UTA2, A0A072UZ53, A0A072VFQ2, A0A072VQL3, A0A072W240, A2Q5C8, G7I3K1, G7IU67, G7JHR0, G7JNX7, G7KP65, G7LI03, I3T9M4
GO:0043231	CC	e	intracellular membrane-bounded organelle	201/527	10404/33973	0.000237456	4	201	0.0116353	0.0113479	0.00712368	0.000581767	A0A072TKH3, A0A072TLV5, A0A072TNA5, A0A072TPI5, A0A072TQG2, A0A072TUJ3, A0A072TVI1, A0A072TXA1, A0A072TXF8, A0A072TZ59, A0A072TZF0, A0A072TZG2, A0A072U103, A0A072U1I8, A0A072U3U9, A0A072U5V1, A0A072U6I0, A0A072U7I8, A0A072UBH0, A0A072UCL6, A0A072UG83, A0A072UGM4, A0A072UGP0, A0A072UGS7, A0A072UGX3, A0A072UHT1, A0A072UM21, A0A072UMH6, A0A072UP50, A0A072UQ45, A0A072UQY1, A0A072UTA2, A0A072UTH7, A0A…
GO:0005794	CC	e	Golgi apparatus	30/527	990/33973	0.000564374	5	30	0.0276543	0.0269712	0.0163668	0.00131687	A0A072TVI1, A0A072TXA1, A0A072TXF8, A0A072U6I0, A0A072UGS7, A0A072UTH7, A0A072VC68, A2Q4V2, G7I4D4, G7IFQ6, G7IJU0, G7IJU2, G7IJU3, G7IJU5, G7IM81, G7IM82, G7J8H2, G7J9K5, G7JCS2, G7JPK2, G7JR54, G7K0X0, G7K6V0, G7KVR0, G7L2X1, G7LF65, G7LFV9, I3S3K3, I3S6I7, I3SMJ2
GO:0003824	MF	e	catalytic activity	246/527	12243/33973	4.50991e-06	1	246	0.000275104	0.000268281	0.000270594	0.00011997	A0A072TEX8, A0A072TKG8, A0A072TKH3, A0A072TLJ0, A0A072TLV5, A0A072TNA5, A0A072TQG2, A0A072TRG1, A0A072TS66, A0A072TT00, A0A072TT91, A0A072TTM5, A0A072TU91, A0A072TUC7, A0A072TWG0, A0A072TYH8, A0A072TYT1, A0A072U056, A0A072U103, A0A072U1I8, A0A072U2R2, A0A072U3U9, A0A072U5A4, A0A072U5I5, A0A072U5V1, A0A072U669, A0A072UBN8, A0A072UCL6, A0A072UG83, A0A072UGP0, A0A072UHU3, A0A072UKE3, A0A072UKM1, A0A…
GO:0140096	MF	e	catalytic activity, acting on a protein	35/527	1005/33973	1.12009e-05	2	35	0.000683256	0.000666309	0.000660854	0.00011997	A0A072TUC7, A0A072U5I5, A0A072UKE3, A0A072UMH6, A0A072UV98, A0A072UXA2, A0A072V4P1, A0A072V8W3, A0A072VIT3, A0A072VPP6, B7FJ05, B7FKZ0, G7I2I7, G7I4B6, G7I4G9, G7ID47, G7INL3, G7INY9, G7IR70, G7ITE1, G7IU67, G7J514, G7J557, G7J6M6, G7J8R7, G7K3S8, G7K5K1, G7KES5, G7KGD8, G7KYN6, G7L1F9, G7L4S2, G7LGQ5, G7LGR9, G8A053
GO:0008233	MF	e	peptidase activity	35/527	1005/33973	1.12009e-05	3	35	0.000683256	0.000666309	0.000660854	0.00011997	A0A072TUC7, A0A072U5I5, A0A072UKE3, A0A072UMH6, A0A072UV98, A0A072UXA2, A0A072V4P1, A0A072V8W3, A0A072VIT3, A0A072VPP6, B7FJ05, B7FKZ0, G7I2I7, G7I4B6, G7I4G9, G7ID47, G7INL3, G7INY9, G7IR70, G7ITE1, G7IU67, G7J514, G7J557, G7J6M6, G7J8R7, G7K3S8, G7K5K1, G7KES5, G7KGD8, G7KYN6, G7L1F9, G7L4S2, G7LGQ5, G7LGR9, G8A053
GO:0098772	MF	e	molecular function regulator	26/527	658/33973	1.61446e-05	1	26	0.000984818	0.000960391	0.00092024	0.00011997	A0A072TQG2, A0A072TV68, A0A072TVI1, A0A072TX17, A0A072TXA1, A0A072TXF8, A0A072UQY1, A0A072UTA7, A0A072UWC3, A0A072UYC8, A0A072V558, A0A072V6R4, A2Q4V2, G7I4A4, G7IM41, G7IMZ3, G7INA7, G7IYJ2, G7IYJ3, G7JP02, G7JS30, G7KBK7, G7KMU7, G7KVR0, G7LID2, I3T947
GO:0030234	MF	e	enzyme regulator activity	26/527	658/33973	1.61446e-05	2	26	0.000984818	0.000960391	0.00092024	0.00011997	A0A072TQG2, A0A072TV68, A0A072TVI1, A0A072TX17, A0A072TXA1, A0A072TXF8, A0A072UQY1, A0A072UTA7, A0A072UWC3, A0A072UYC8, A0A072V558, A0A072V6R4, A2Q4V2, G7I4A4, G7IM41, G7IMZ3, G7INA7, G7IYJ2, G7IYJ3, G7JP02, G7JS30, G7KBK7, G7KMU7, G7KVR0, G7LID2, I3T947
GO:0016491	MF	e	oxidoreductase activity	72/527	2768/33973	1.77005e-05	2	72	0.00107973	0.00105295	0.000938126	0.00011997	A0A072TKH3, A0A072TLV5, A0A072TQG2, A0A072U056, A0A072U1I8, A0A072UCL6, A0A072UHU3, A0A072UM06, A0A072UP50, A0A072UPY7, A0A072UUM0, A0A072UZ53, A0A072V290, A0A072V4H5, A0A072VAS3, A0A072VLG5, A0A072VQL8, A0A072VQU1, A2Q5A6, B7FGV9, B7FHL7, G7IAA3, G7IHD6, G7II91, G7IJN7, G7IJU0, G7IJU2, G7IJU3, G7IJU5, G7IM81, G7IM82, G7IMH4, G7IQT1, G7IU06, G7IU75, G7IUN0, G7J101, G7J4G1, G7J667, G7J7B0, G7J7M2,…
GO:0016787	MF	e	hydrolase activity	88/527	3757/33973	8.2318e-05	2	88	0.0050214	0.00489685	0.00428053	0.00050214	A0A072TEX8, A0A072TRG1, A0A072TS66, A0A072TT00, A0A072TT91, A0A072TU91, A0A072TUC7, A0A072TYH8, A0A072U5A4, A0A072U5I5, A0A072UKE3, A0A072UM85, A0A072UMH6, A0A072UQA9, A0A072UTA2, A0A072UU47, A0A072UUL3, A0A072UV98, A0A072UVJ1, A0A072UXA2, A0A072UZE6, A0A072V0S0, A0A072V4P1, A0A072V6R4, A0A072V8W3, A0A072VDL8, A0A072VID5, A0A072VIT3, A0A072VPP6, A0A072VQC0, A0A072VQS8, A0A072VR08, A0A072VR13, B7F…
GO:0016798	MF	e	hydrolase activity, acting on glycosyl bonds	26/527	767/33973	0.000268681	3	26	0.0163895	0.015983	0.012628	0.00109263	A0A072TEX8, A0A072TRG1, A0A072TS66, A0A072TT00, A0A072TT91, A0A072TU91, A0A072TYH8, A0A072UQA9, A0A072UU47, A0A072UUL3, A0A072UVJ1, A0A072V6R4, A0A072VDL8, G7IEL4, G7IG01, G7IJV7, G7ILA8, G7JGL1, G7JK43, G7JQL1, G7JQL4, G7KA64, G7KQ54, G7L028, G7LA76, G7LA77
GO:0030674	MF	e	protein-macromolecule adaptor activity	6/527	60/33973	0.000333574	3	6	0.020348	0.0198433	0.0153444	0.00119694	A0A072VAY5, B7FGI5, G7IBL3, G7JJZ6, G7KST6, I3SI55
GO:0060090	MF	e	molecular adaptor activity	6/527	60/33973	0.000333574	2	6	0.020348	0.0198433	0.0153444	0.00119694	A0A072VAY5, B7FGI5, G7IBL3, G7JJZ6, G7KST6, I3SI55
GO:0016853	MF	e	isomerase activity	15/527	381/33973	0.00101145	2	15	0.0616987	0.0601684	0.0434925	0.0032473	A0A072TLV5, A0A072TWG0, A0A072U2R2, A0A072V8X6, A0A072VNM9, G7IRR6, G7J8H2, G7JJZ2, G7JPK2, G7KGR8, G7L2X1, G7L3I4, G7LAD5, G7LF65, I3S3K3

## Sheet: Table S9
Table S9 KEGG analysis of DEPs in WT A17 vs elp1 mutants.
ID	Description	GeneRatio	BgRatio	pvalue	p.adjust	qvalue	geneID	Count
ko00030	Pentose phosphate pathway	9/358	92/22291	1.73e-05	0.00221418	0.00191192	A0A072VFQ2/G7KHY6/A0A072VK36/A0A072VVG3/G7JHM7/G7JK42/A0A072V223/A0A072VQL3/A0A072ULB0	9
ko00680	Methane metabolism	9/358	107/22291	5.78e-05	0.00370126	0.00319599	A0A072VJD5/G7KHY6/A0A072TLJ0/A0A072VVG3/A0A072V223/A0A072UHQ1/G7KNB8/G7JVK0/A0A072ULB0	9
ko00190	Oxidative phosphorylation	18/358	402/22291	9.86e-05	0.00420812	0.00363365	G7JF62/G7J101/A0A072TZ59/I3S6I7/I3T0H2/G7II91/G7KRP2/B7FMX5/A0A072TKH3/I3ST38/B7FLI7/G7IFY7/G7J7M2/A0A072TKG5/G7K6H8/A2Q5A6/G7KEZ6/B7FN64	18
ko00480	Glutathione metabolism	11/358	192/22291	0.000290162	0.00847025	0.00731395	A0A072VNK7/I3T9M4/G7L6H6/A0A072V8W3/G7LI03/G7LI01/G7K8A6/A0A072UE93/G7L6G9/A0A072VJU8/A0A072VIT3	11
ko00520	Amino sugar and nucleotide sugar metabolism	13/358	261/22291	0.000330869	0.00847025	0.00731395	G7KRU3/I3STX0/A0A072VNM9/G7ILA8/G7LA77/G7KA64/G7LA76/G7J745/G7L3I4/A0A072UQA9/A0A072TT91/A0A072V6R4/G7JUS9	13
ko03040	Spliceosome	18/358	451/22291	0.000401283	0.0085607	0.00739205	A0A072UHT1/G7JFK1/G7I632/A0A072U714/G7JPR0/G7KEL0/G7JHA8/G7IJ55/A0A072USW8/A0A072UIU2/G7JHJ2/G7KX77/A0A072UDN9/B7FJ52/G7LBD3/I3SQE6/A0A072UA59/G7JA80	18
ko00940	Phenylpropanoid biosynthesis	19/358	499/22291	0.000497512	0.00909736	0.00785545	G7KF17/I3T3G6/G7IM82/A0A072VLG5/G7IJU2/G7J914/G7KGJ2/G7IJV7/G7IJU0/G7KGI9/G7JXM8/G7IM81/G7JJ72/G7J9S1/G7IJU3/G7IU06/A0A072UU47/G7IJU5/G7LC94	19
ko00194	Photosynthesis proteins	10/358	214/22291	0.00251694	0.0402711	0.0347736	G7IHD6/A0A072TZ59/I3T0H2/A0A072U7I8/A0A072VQ51/A0A072VQL8/I3SQF1/G7KKH1/A0A072TKG5/S4SZ39	10
ko00250	Alanine, aspartate and glutamate metabolism	7/358	122/22291	0.00359801	0.0511716	0.044186	E1ANG4/G7L970/A0A072U1I8/B7FKE2/G7J9B8/A0A072UP50/G7JPY4	7

## Sheet: Table S10
Table S10 GO enrichment analysis of Overlap between DEGs and DEPs.
GO	NS	enrichment	name	ratio_in_study	ratio_in_pop	p_uncorrected	depth	study_count	p_bonferroni	p_sidak	p_holm	p_fdr_bh	study_items
GO:0005975	BP	e	carbohydrate metabolic process	12/69	844/20558	2.16475e-05	3	12	0.00337701	0.0032924	0.00337701	0.00337701	Medtr1g088190, Medtr2g030000, Medtr2g065470, Medtr3g026400, Medtr4g076470, Medtr4g082950, Medtr4g084270, Medtr4g094285, Medtr4g101630, Medtr6g032820, Medtr7g026340, Medtr7g053500
GO:0005618	CC	e	cell wall	10/69	532/20558	1.06917e-05	3	10	0.000523893	0.000510951	0.000523893	0.000266251	Medtr2g084010, Medtr2g084020, Medtr3g074930, Medtr3g460780, Medtr4g094285, Medtr4g101630, Medtr4g116070, Medtr5g022870, Medtr7g033475, Medtr8g103700
GO:0030312	CC	e	external encapsulating structure	10/69	533/20558	1.08674e-05	2	10	0.000532501	0.000519347	0.000521634	0.000266251	Medtr2g084010, Medtr2g084020, Medtr3g074930, Medtr3g460780, Medtr4g094285, Medtr4g101630, Medtr4g116070, Medtr5g022870, Medtr7g033475, Medtr8g103700
GO:0016798	MF	e	hydrolase activity, acting on glycosyl bonds	11/69	441/20558	2.3284e-07	3	11	1.42033e-05	1.3851e-05	1.42033e-05	1.42033e-05	Medtr1g088190, Medtr2g030000, Medtr3g023700, Medtr3g026400, Medtr4g076470, Medtr4g094285, Medtr4g101630, Medtr4g116070, Medtr6g032820, Medtr7g026340, Medtr7g053500
GO:0016787	MF	e	hydrolase activity	19/69	2123/20558	4.91399e-05	2	19	0.00299753	0.00292318	0.00294839	0.00149877	Medtr0036s0050, Medtr1g088190, Medtr1g102350, Medtr2g012850, Medtr2g030000, Medtr2g037850, Medtr3g023700, Medtr3g026400, Medtr3g074930, Medtr4g076470, Medtr4g094285, Medtr4g101630, Medtr4g116070, Medtr5g036290, Medtr5g041040, Medtr6g032820, Medtr7g026340, Medtr7g053500, Medtr7g113480
GO:0003824	MF	e	catalytic activity	39/69	7477/20558	0.000659339	1	39	0.0402197	0.0392221	0.038901	0.0127238	Medtr0002s0890, Medtr0036s0050, Medtr1g014690, Medtr1g080950, Medtr1g088190, Medtr1g102350, Medtr2g012850, Medtr2g023540, Medtr2g030000, Medtr2g037850, Medtr2g065470, Medtr2g079030, Medtr2g084010, Medtr2g084020, Medtr3g023700, Medtr3g026400, Medtr3g074930, Medtr3g078110, Medtr4g005880, Medtr4g020110, Medtr4g076470, Medtr4g082950, Medtr4g084270, Medtr4g094285, Medtr4g101630, Medtr4g116070, Medtr5g…
GO:0030234	MF	e	enzyme regulator activity	6/69	361/20558	0.00132941	2	6	0.0810938	0.0790823	0.0771056	0.0127238	Medtr3g008820, Medtr3g008840, Medtr7g033475, Medtr8g041410, Medtr8g104655, Medtr8g104765
GO:0098772	MF	e	molecular function regulator	6/69	361/20558	0.00132941	1	6	0.0810938	0.0790823	0.0771056	0.0127238	Medtr3g008820, Medtr3g008840, Medtr7g033475, Medtr8g041410, Medtr8g104655, Medtr8g104765

[truncated: 7 more sheets: Table S11, Table S12, Table S13, Table S14, Table S15, Table S16, Table S17]
